# Supplementary material for: Bis(5-bromo­pyridine-2-carboxyl­ato-κO)triphenyl­anti­mony(V)
Source: Acta Crystallogr Sect E Struct Rep Online. 2008 Nov 8;64(Pt 12):m1503. doi: 10.1107/S1600536808033783 (PMC2959827; doi:10.1107/S1600536808033783)
Supplement: Supplementary file 1 [file e-64-m1503-sup1.cif]

##############################################################################
###                                                                        ###
###        Electronic paper (Acta Crystallographica Section E)             ###
###                                                                        ###
##############################################################################
#                                                                            #
# This CIF contains the data in a paper accepted for publication in Acta     #
# Crystallographica Section E. It conforms to the requirements of Notes      #
# for Authors for Section E, and has been peer reviewed under the auspices   #
# of the IUCr Commission on Journals.                                        #
#                                                                            #
# Full details of the Crystallographic Information File format               #
# are given in the paper "The Crystallographic Information File (CIF):       #
# a New Standard Archive File for Crystallography" by S. R. Hall, F. H.      #
# Allen and I. D. Brown [Acta Cryst. (1991), A47, 655-685].                  #
#                                                                            #
# The current version of the core CIF dictionary is obtainable from          #
# ftp://ftp.iucr.org/pub/cif_core.dic. The current version number is 2.4.    #
#                                                                            #
# Software is freely available for graphical display of the structure(s) in  #
# this CIF.  For information consult the CIF home page http://www.iucr.org/  #
# cif/home.html                                                              #
#                                                                            #
# This file may be used for bona fide research purposes within the           #
# scientific community so long as proper attribution is given to the journal # 
# article from which it was obtained.                                        #
#                                                                            #
##############################################################################
                                             
data_I
_audit_creation_method     SHELXL-97
_chemical_name_systematic
;
Bis(5-bromopyridine-2-carboxylato-\kO)triphenylantimony(V)
;
_chemical_name_common     ?
_chemical_formula_moiety     'C30 H21 Br2 N2 O4 Sb'
_chemical_formula_sum     'C30 H21 Br2 N2 O4 Sb'
_chemical_formula_iupac     '[Sb (C6 H5)3 (C6 H3 Br N O2)2]'
_chemical_formula_weight     755.06
_chemical_melting_point     ?
_symmetry_cell_setting     Orthorhombic
_symmetry_space_group_name_H-M     'F d d 2'
_symmetry_space_group_name_Hall     f_2_-2d
loop_
    _symmetry_equiv_pos_as_xyz
    'x, y, z'
    '-x, -y, z'
    '-x+1/4, y+1/4, z+1/4'
    'x+3/4, -y+3/4, z+1/4'
    'x, y+1/2, z+1/2'
    '-x, -y+1/2, z+1/2'
    '-x+1/4, y+3/4, z+3/4'
    'x+3/4, -y+5/4, z+3/4'
    'x+1/2, y, z+1/2'
    '-x+1/2, -y, z+1/2'
    '-x+3/4, y+1/4, z+3/4'
    'x+5/4, -y+3/4, z+3/4'
    'x+1/2, y+1/2, z'
    '-x+1/2, -y+1/2, z'
    '-x+3/4, y+3/4, z+1/4'
    'x+5/4, -y+5/4, z+1/4'
_cell_length_a     20.597(2)
_cell_length_b     13.0570(10)
_cell_length_c     20.541(2)
_cell_angle_alpha     90.00
_cell_angle_beta     90.00
_cell_angle_gamma     90.00
_cell_volume     5524.2(9)
_cell_formula_units_Z     8
_cell_measurement_reflns_used     2025
_cell_measurement_theta_min     2.80
_cell_measurement_theta_max     24.08
_cell_measurement_temperature     298(2)
_exptl_crystal_description     block
_exptl_crystal_colour     colorless
_exptl_crystal_size_max     0.43
_exptl_crystal_size_mid     0.37
_exptl_crystal_size_min     0.20
_exptl_crystal_density_diffrn     1.816
_exptl_crystal_density_meas     ?
_exptl_crystal_density_method     'not measured'
_exptl_crystal_F_000     2944
_exptl_absorpt_coefficient_mu     3.931
_exptl_absorpt_correction_type     multi-scan
_exptl_absorpt_process_details     '(SADABS; Sheldrick, 1996)'
_exptl_absorpt_correction_T_min     0.204
_exptl_absorpt_correction_T_max     0.460
_exptl_special_details
;
;
_diffrn_ambient_temperature     298(2)
_diffrn_radiation_type     MoK\a
_diffrn_radiation_wavelength     0.71073
_diffrn_radiation_source     'fine-focus sealed tube'
_diffrn_radiation_monochromator     graphite
_diffrn_measurement_device_type     'Siemens SMART'
_diffrn_measurement_method     '\f and \w'
_diffrn_detector_area_resol_mean     20.0
_diffrn_reflns_number     5869
_diffrn_reflns_av_R_equivalents     0.0811
_diffrn_reflns_av_sigmaI/netI     0.0928
_diffrn_reflns_theta_min     2.10
_diffrn_reflns_theta_max     26.00
_diffrn_reflns_theta_full     26.00
_diffrn_measured_fraction_theta_max     0.997
_diffrn_measured_fraction_theta_full     0.997
_diffrn_reflns_limit_h_min     -23
_diffrn_reflns_limit_h_max     25
_diffrn_reflns_limit_k_min     -16
_diffrn_reflns_limit_k_max     12
_diffrn_reflns_limit_l_min     -24
_diffrn_reflns_limit_l_max     25
_diffrn_standards_number     0
_diffrn_standards_interval_count     ?
_diffrn_standards_interval_time     ?
_diffrn_standards_decay_%     ?
_refine_special_details
;
 Refinement of F^2^ against ALL reflections.  The weighted R-factor wR and
 goodness of fit S are based on F^2^, conventional R-factors R are based
 on F, with F set to zero for negative F^2^. The threshold expression of
 F^2^ > 2sigma(F^2^) is used only for calculating R-factors(gt) etc. and is
 not relevant to the choice of reflections for refinement.  R-factors based
 on F^2^ are statistically about twice as large as those based on F, and R-
 factors based on ALL data will be even larger.
;
_reflns_number_total     2564
_reflns_number_gt     1861
_reflns_threshold_expression     I>2\s(I)
_refine_ls_structure_factor_coef     Fsqd
_refine_ls_matrix_type     full
_refine_ls_R_factor_all     0.0921
_refine_ls_R_factor_gt     0.0601
_refine_ls_wR_factor_gt     0.1413
_refine_ls_wR_factor_ref     0.1655
_refine_ls_goodness_of_fit_ref     1.009
_refine_ls_restrained_S_all     1.009
_refine_ls_number_reflns     2564
_refine_ls_number_parameters     178
_refine_ls_number_restraints     1
_refine_ls_hydrogen_treatment     constr
_refine_ls_weighting_scheme     calc
_refine_ls_weighting_details
                 'calc w=1/[\s^2^(Fo^2^)+(0.0963P)^2^] where P=(Fo^2^+2Fc^2^)/3'
_atom_sites_solution_hydrogens     geom
_atom_sites_solution_primary     direct
_atom_sites_solution_secondary     difmap
_refine_ls_shift/su_max     0.000
_refine_ls_shift/su_mean     0.000
_refine_diff_density_max     1.017
_refine_diff_density_min     -0.859
_refine_ls_extinction_method     none
_refine_ls_extinction_coef     ?
_refine_ls_abs_structure_details     'Flack (1983), 1172 Friedel pairs'
_refine_ls_abs_structure_Flack     0.02(3)
loop_
    _atom_type_symbol
    _atom_type_description
    _atom_type_scat_dispersion_real
    _atom_type_scat_dispersion_imag
    _atom_type_scat_source
    'C' 'C' 0.0033 0.0016
                         'International Tables Vol C Tables 4.2.6.8 and 6.1.1.4'
    'H' 'H' 0.0000 0.0000
                         'International Tables Vol C Tables 4.2.6.8 and 6.1.1.4'
    'N' 'N' 0.0061 0.0033
                         'International Tables Vol C Tables 4.2.6.8 and 6.1.1.4'
    'O' 'O' 0.0106 0.0060
                         'International Tables Vol C Tables 4.2.6.8 and 6.1.1.4'
    'Sb' 'Sb' -0.5866 1.5461
                         'International Tables Vol C Tables 4.2.6.8 and 6.1.1.4'
    'Br' 'Br' -0.2901 2.4595
                         'International Tables Vol C Tables 4.2.6.8 and 6.1.1.4'
_computing_data_collection     'SMART (Siemens, 1996)'
_computing_cell_refinement     'SAINT (Siemens, 1996)'
_computing_data_reduction     'SAINT (Siemens, 1996)'
_computing_structure_solution     'SHELXS97 (Sheldrick, 2008)'
_computing_structure_refinement     'SHELXL97 (Sheldrick, 2008)'
_computing_molecular_graphics
                      'ORTEP-3 (Farrugia, 1997) and DIAMOND (Brandenburg, 1998)'
_computing_publication_material     'SHELXTL (Sheldrick, 2008)'
loop_
    _atom_site_type_symbol
    _atom_site_label
    _atom_site_fract_x
    _atom_site_fract_y
    _atom_site_fract_z
    _atom_site_U_iso_or_equiv
    _atom_site_adp_type
    _atom_site_calc_flag
    _atom_site_refinement_flags
    _atom_site_occupancy
    _atom_site_disorder_assembly
    _atom_site_disorder_group
    Sb Sb 0.5000 0.5000 0.64254(4) 0.0395(3) Uani d S 1 . .
    Br Br 0.38657(9) -0.14610(10) 0.69850(11) 0.1021(8) Uani d . 1 . .
    N N 0.4328(6) 0.1462(8) 0.6388(6) 0.074(3) Uani d . 1 . .
    O O1 0.4633(4) 0.3464(5) 0.6376(4) 0.0449(17) Uani d . 1 . .
    O O2 0.4672(5) 0.3511(7) 0.7460(5) 0.064(2) Uani d . 1 . .
    C C1 0.4568(5) 0.3068(9) 0.6937(7) 0.049(3) Uani d . 1 . .
    C C2 0.4353(5) 0.1947(9) 0.6944(7) 0.052(3) Uani d . 1 . .
    C C3 0.4223(7) 0.1484(13) 0.7532(7) 0.065(4) Uani d . 1 . .
    H H3 0.4257 0.1860 0.7916 0.078 Uiso calc R 1 . .
    C C4 0.4047(7) 0.0490(12) 0.7557(8) 0.069(4) Uani d . 1 . .
    H H4 0.3932 0.0178 0.7947 0.083 Uiso calc R 1 . .
    C C5 0.4046(7) -0.0025(8) 0.6998(8) 0.064(4) Uani d . 1 . .
    C C6 0.4174(9) 0.0468(10) 0.6421(10) 0.084(5) Uani d . 1 . .
    H H6 0.4153 0.0094 0.6036 0.101 Uiso calc R 1 . .
    C C7 0.4109(5) 0.5538(8) 0.6790(6) 0.044(3) Uani d . 1 . .
    C C8 0.3959(7) 0.5504(11) 0.7467(7) 0.065(3) Uani d . 1 . .
    H H8 0.4256 0.5260 0.7770 0.078 Uiso calc R 1 . .
    C C9 0.3346(8) 0.5853(12) 0.7657(9) 0.069(5) Uani d . 1 . .
    H H9 0.3235 0.5854 0.8096 0.083 Uiso calc R 1 . .
    C C10 0.2904(7) 0.6196(10) 0.7200(10) 0.071(4) Uani d . 1 . .
    H H10 0.2495 0.6412 0.7335 0.085 Uiso calc R 1 . .
    C C11 0.3054(7) 0.6225(11) 0.6559(9) 0.074(4) Uani d . 1 . .
    H H11 0.2753 0.6456 0.6255 0.089 Uiso calc R 1 . .
    C C12 0.3667(6) 0.5902(9) 0.6362(7) 0.058(3) Uani d . 1 . .
    H H12 0.3776 0.5938 0.5923 0.070 Uiso calc R 1 . .
    C C13 0.5000 0.5000 0.5399(8) 0.043(4) Uani d S 1 . .
    C C14 0.5053(6) 0.4088(10) 0.5057(6) 0.058(3) Uani d . 1 . .
    H H14 0.5082 0.3467 0.5277 0.070 Uiso calc R 1 . .
    C C15 0.5062(7) 0.4116(12) 0.4393(6) 0.068(4) Uani d . 1 . .
    H H15 0.5112 0.3508 0.4162 0.082 Uiso calc R 1 . .
    C C16 0.5000 0.5000 0.4066(10) 0.074(6) Uani d S 1 . .
    H H16 0.5000 0.5000 0.3613 0.089 Uiso calc SR 1 . .
loop_
    _atom_site_aniso_label
    _atom_site_aniso_U_11
    _atom_site_aniso_U_22
    _atom_site_aniso_U_33
    _atom_site_aniso_U_12
    _atom_site_aniso_U_13
    _atom_site_aniso_U_23
    Sb 0.0407(5) 0.0310(4) 0.0468(5) -0.0008(5) 0.000 0.000
    Br 0.1069(13) 0.0400(8) 0.159(2) -0.0140(8) 0.0465(13) 0.0023(10)
    N 0.118(10) 0.045(6) 0.058(7) -0.023(6) 0.010(8) -0.004(6)
    O1 0.053(4) 0.029(4) 0.052(5) -0.004(3) -0.001(4) -0.002(4)
    O2 0.084(6) 0.047(5) 0.060(5) -0.011(5) -0.010(5) -0.005(4)
    C1 0.046(6) 0.038(6) 0.064(8) -0.001(5) -0.004(6) -0.004(6)
    C2 0.050(7) 0.043(6) 0.064(8) 0.000(5) 0.010(7) 0.005(6)
    C3 0.078(10) 0.060(9) 0.057(9) -0.007(7) 0.012(8) 0.005(7)
    C4 0.070(9) 0.052(8) 0.086(11) 0.009(7) 0.001(8) 0.017(8)
    C5 0.069(9) 0.023(6) 0.101(12) -0.005(5) 0.014(8) 0.003(8)
    C6 0.123(13) 0.041(7) 0.089(10) -0.010(8) 0.028(12) -0.007(9)
    C7 0.039(6) 0.029(5) 0.064(8) -0.004(4) -0.004(6) -0.004(5)
    C8 0.075(9) 0.067(9) 0.053(8) -0.009(8) 0.005(7) -0.009(7)
    C9 0.078(10) 0.054(8) 0.075(10) -0.010(8) 0.046(9) -0.017(7)
    C10 0.053(8) 0.049(8) 0.111(14) 0.002(6) 0.026(9) -0.005(8)
    C11 0.052(8) 0.066(9) 0.105(14) 0.008(6) -0.002(9) 0.004(8)
    C12 0.056(7) 0.052(7) 0.068(8) -0.005(5) -0.007(7) -0.001(6)
    C13 0.052(9) 0.022(7) 0.056(9) 0.009(7) 0.000 0.000
    C14 0.068(8) 0.050(7) 0.057(8) 0.009(6) -0.006(7) 0.003(6)
    C15 0.089(10) 0.067(9) 0.049(7) 0.022(7) 0.007(8) -0.014(6)
    C16 0.085(14) 0.091(16) 0.045(10) 0.019(12) 0.000 0.000
_geom_special_details
;
 All esds (except the esd in the dihedral angle between two l.s. planes)
 are estimated using the full covariance matrix.  The cell esds are taken
 into account individually in the estimation of esds in distances, angles
 and torsion angles; correlations between esds in cell parameters are only
 used when they are defined by crystal symmetry.  An approximate (isotropic)
 treatment of cell esds is used for estimating esds involving l.s. planes.
;
loop_
    _geom_bond_atom_site_label_1
    _geom_bond_atom_site_label_2
    _geom_bond_site_symmetry_2
    _geom_bond_distance
    _geom_bond_publ_flag
    Sb C7 . 2.103(11) ?
    Sb C7 2_665 2.103(11) ?
    Sb C13 . 2.108(17) ?
    Sb O1 2_665 2.146(7) ?
    Sb O1 . 2.146(7) ?
    Br C5 . 1.911(10) ?
    N C2 . 1.309(16) ?
    N C6 . 1.337(17) ?
    O1 C1 . 1.270(16) ?
    O2 C1 . 1.238(16) ?
    C1 C2 . 1.529(17) ?
    C2 C3 . 1.377(19) ?
    C3 C4 . 1.35(2) ?
    C3 H3 . 0.9300 ?
    C4 C5 . 1.33(2) ?
    C4 H4 . 0.9300 ?
    C5 C6 . 1.37(2) ?
    C6 H6 . 0.9300 ?
    C7 C12 . 1.352(17) ?
    C7 C8 . 1.425(19) ?
    C8 C9 . 1.40(2) ?
    C8 H8 . 0.9300 ?
    C9 C10 . 1.38(2) ?
    C9 H9 . 0.9300 ?
    C10 C11 . 1.35(2) ?
    C10 H10 . 0.9300 ?
    C11 C12 . 1.39(2) ?
    C11 H11 . 0.9300 ?
    C12 H12 . 0.9300 ?
    C13 C14 2_665 1.387(16) ?
    C13 C14 . 1.387(16) ?
    C14 C15 . 1.364(19) ?
    C14 H14 . 0.9300 ?
    C15 C16 . 1.342(18) ?
    C15 H15 . 0.9300 ?
    C16 C15 2_665 1.342(18) ?
    C16 H16 . 0.9300 ?
loop_
    _geom_angle_atom_site_label_1
    _geom_angle_atom_site_label_2
    _geom_angle_atom_site_label_3
    _geom_angle_site_symmetry_1
    _geom_angle_site_symmetry_3
    _geom_angle
    _geom_angle_publ_flag
    C7 Sb C7 . 2_665 138.2(7) ?
    C7 Sb C13 . . 110.9(3) ?
    C7 Sb C13 2_665 . 110.9(3) ?
    C7 Sb O1 . 2_665 90.7(3) ?
    C7 Sb O1 2_665 2_665 91.2(4) ?
    C13 Sb O1 . 2_665 87.3(2) ?
    C7 Sb O1 . . 91.2(4) ?
    C7 Sb O1 2_665 . 90.7(3) ?
    C13 Sb O1 . . 87.3(2) ?
    O1 Sb O1 2_665 . 174.6(5) ?
    C2 N C6 . . 115.8(13) ?
    C1 O1 Sb . . 112.0(7) ?
    O2 C1 O1 . . 125.4(11) ?
    O2 C1 C2 . . 119.3(12) ?
    O1 C1 C2 . . 115.3(11) ?
    N C2 C3 . . 123.1(12) ?
    N C2 C1 . . 117.8(11) ?
    C3 C2 C1 . . 119.0(13) ?
    C4 C3 C2 . . 120.5(14) ?
    C4 C3 H3 . . 119.7 ?
    C2 C3 H3 . . 119.7 ?
    C5 C4 C3 . . 117.0(14) ?
    C5 C4 H4 . . 121.5 ?
    C3 C4 H4 . . 121.5 ?
    C4 C5 C6 . . 120.4(12) ?
    C4 C5 Br . . 120.5(12) ?
    C6 C5 Br . . 119.0(11) ?
    N C6 C5 . . 123.0(16) ?
    N C6 H6 . . 118.5 ?
    C5 C6 H6 . . 118.5 ?
    C12 C7 C8 . . 120.0(12) ?
    C12 C7 Sb . . 118.2(10) ?
    C8 C7 Sb . . 121.8(10) ?
    C9 C8 C7 . . 117.3(15) ?
    C9 C8 H8 . . 121.4 ?
    C7 C8 H8 . . 121.4 ?
    C10 C9 C8 . . 120.7(14) ?
    C10 C9 H9 . . 119.6 ?
    C8 C9 H9 . . 119.6 ?
    C11 C10 C9 . . 121.2(13) ?
    C11 C10 H10 . . 119.4 ?
    C9 C10 H10 . . 119.4 ?
    C10 C11 C12 . . 118.8(15) ?
    C10 C11 H11 . . 120.6 ?
    C12 C11 H11 . . 120.6 ?
    C7 C12 C11 . . 121.9(15) ?
    C7 C12 H12 . . 119.1 ?
    C11 C12 H12 . . 119.1 ?
    C14 C13 C14 2_665 . 119.1(16) ?
    C14 C13 Sb 2_665 . 120.4(8) ?
    C14 C13 Sb . . 120.4(8) ?
    C15 C14 C13 . . 119.0(13) ?
    C15 C14 H14 . . 120.5 ?
    C13 C14 H14 . . 120.5 ?
    C16 C15 C14 . . 121.5(14) ?
    C16 C15 H15 . . 119.2 ?
    C14 C15 H15 . . 119.2 ?
    C15 C16 C15 2_665 . 119.8(18) ?
    C15 C16 H16 2_665 . 120.1 ?
    C15 C16 H16 . . 120.1 ?
loop_
    _geom_torsion_atom_site_label_1
    _geom_torsion_atom_site_label_2
    _geom_torsion_atom_site_label_3
    _geom_torsion_atom_site_label_4
    _geom_torsion_site_symmetry_1
    _geom_torsion_site_symmetry_2
    _geom_torsion_site_symmetry_3
    _geom_torsion_site_symmetry_4
    _geom_torsion
    _geom_torsion_publ_flag
    C7 Sb O1 C1 . . . . -72.0(8) ?
    C7 Sb O1 C1 2_665 . . . 66.3(8) ?
    C13 Sb O1 C1 . . . . 177.2(7) ?
    Sb O1 C1 O2 . . . . 3.2(15) ?
    Sb O1 C1 C2 . . . . -176.0(7) ?
    C6 N C2 C3 . . . . -1(2) ?
    C6 N C2 C1 . . . . 176.3(13) ?
    O2 C1 C2 N . . . . -171.3(13) ?
    O1 C1 C2 N . . . . 7.8(15) ?
    O2 C1 C2 C3 . . . . 5.8(17) ?
    O1 C1 C2 C3 . . . . -175.0(12) ?
    N C2 C3 C4 . . . . -1(2) ?
    C1 C2 C3 C4 . . . . -178.4(12) ?
    C2 C3 C4 C5 . . . . 4(2) ?
    C3 C4 C5 C6 . . . . -5(2) ?
    C3 C4 C5 Br . . . . 175.5(11) ?
    C2 N C6 C5 . . . . 0(2) ?
    C4 C5 C6 N . . . . 3(3) ?
    Br C5 C6 N . . . . -177.5(13) ?
    C7 Sb C7 C12 2_665 . . . 174.2(9) ?
    C13 Sb C7 C12 . . . . -5.8(9) ?
    O1 Sb C7 C12 2_665 . . . 81.6(9) ?
    O1 Sb C7 C12 . . . . -93.3(9) ?
    C7 Sb C7 C8 2_665 . . . -7.2(9) ?
    C13 Sb C7 C8 . . . . 172.8(9) ?
    O1 Sb C7 C8 2_665 . . . -99.8(11) ?
    O1 Sb C7 C8 . . . . 85.2(10) ?
    C12 C7 C8 C9 . . . . 0.4(19) ?
    Sb C7 C8 C9 . . . . -178.2(10) ?
    C7 C8 C9 C10 . . . . 1(2) ?
    C8 C9 C10 C11 . . . . -1(2) ?
    C9 C10 C11 C12 . . . . 0(2) ?
    C8 C7 C12 C11 . . . . -1.8(19) ?
    Sb C7 C12 C11 . . . . 176.8(10) ?
    C10 C11 C12 C7 . . . . 2(2) ?
    C7 Sb C13 C14 . . . 2_665 63.8(7) ?
    C7 Sb C13 C14 2_665 . . 2_665 -116.2(7) ?
    O1 Sb C13 C14 2_665 . . 2_665 -25.9(7) ?
    O1 Sb C13 C14 . . . 2_665 154.1(7) ?
    C7 Sb C13 C14 . . . . -116.2(7) ?
    C7 Sb C13 C14 2_665 . . . 63.8(7) ?
    O1 Sb C13 C14 2_665 . . . 154.1(7) ?
    O1 Sb C13 C14 . . . . -25.9(7) ?
    C14 C13 C14 C15 2_665 . . . 1.0(10) ?
    Sb C13 C14 C15 . . . . -179.0(10) ?
    C13 C14 C15 C16 . . . . -2(2) ?
    C14 C15 C16 C15 . . . 2_665 1.1(10) ?
loop_
    _geom_hbond_atom_site_label_D
    _geom_hbond_atom_site_label_H
    _geom_hbond_atom_site_label_A
    _geom_hbond_site_symmetry_A
    _geom_hbond_distance_DH
    _geom_hbond_distance_HA
    _geom_hbond_distance_DA
    _geom_hbond_angle_DHA
    C10 H10 Br 14 0.93 2.90 3.69(2) 143.9
data_global
_journal_date_recd_electronic     2008-09-20
_journal_date_accepted     2008-10-16
_journal_name_full     'Acta Crystallographica, Section E'
_journal_year     2008
_journal_volume     64
_journal_issue     12
_journal_page_first     m1503
_journal_page_last     m1503
_journal_paper_category     QM
_journal_coeditor_code     LX2073
_publ_contact_author_name     'Prof. Handong Yin'
_publ_contact_author_address
;
  College of Chemistry and Chemical Engineering
  Liaocheng University
  Shandong 252059
  P.R.China
;
_publ_contact_author_email     handongyin@163.com
_publ_contact_author_fax     '86 635 8239121'
_publ_contact_author_phone     '86 635 8239121'
_publ_section_title
;
Bis(5-bromopyridine-2-carboxylato-\k<i>O</i>)triphenylantimony(V)
;
loop_
    _publ_author_name
    _publ_author_address
    'Quan, Li'
;
College of Chemistry and Chemical Engineering
Liaocheng University
Shandong 252059
People's Republic of China
;
    'Yin, Handong'
;
College of Chemistry and Chemical Engineering
Liaocheng University
Shandong 252059
People's Republic of China
;
    'Wang, Daqi'
;
College of Chemistry and Chemical Engineering
Liaocheng University
Shandong 252059
People's Republic of China
;
