# Supplementary material for: Bis(5-bromo­pyridine-2-carboxyl­ato-κO)triphenyl­anti­mony(V)
Source: Acta Crystallogr Sect E Struct Rep Online. 2008 Nov 8;64(Pt 12):m1503. doi: 10.1107/S1600536808033783 (PMC2959827; doi:10.1107/S1600536808033783)
Supplement: Supplementary file 2 [file e-64-m1503-Isup2.hkl]

# 
# h,k,l, Fc-squared, Fo-squared, sigma(Fo-squared) and status flag 
# 
data_I
_shelx_title ' 080329G                IN FDD2' 
_shelx_refln_list_code          4 
_shelx_F_calc_maximum     1106.01 
_exptl_crystal_F_000      2944.00 
_reflns_d_resolution_high  0.8107 
 
loop_ 
 _symmetry_equiv_pos_as_xyz 
 'x, y, z' 
 '-x, -y, z' 
 '-x+1/4, y+1/4, z+1/4' 
 'x+3/4, -y+3/4, z+1/4' 
 'x, y+1/2, z+1/2' 
 '-x, -y+1/2, z+1/2' 
 '-x+1/4, y+3/4, z+3/4' 
 'x+3/4, -y+5/4, z+3/4' 
 'x+1/2, y, z+1/2' 
 '-x+1/2, -y, z+1/2' 
 '-x+3/4, y+1/4, z+3/4' 
 'x+5/4, -y+3/4, z+3/4' 
 'x+1/2, y+1/2, z' 
 '-x+1/2, -y+1/2, z' 
 '-x+3/4, y+3/4, z+1/4' 
 'x+5/4, -y+5/4, z+1/4' 
 
_cell_length_a    20.5970 
_cell_length_b    13.0570 
_cell_length_c    20.5410 
_cell_angle_alpha  90.000 
_cell_angle_beta   90.000 
_cell_angle_gamma  90.000 
 
_shelx_F_squared_multiplier     1.000 
 
loop_ 
 _refln_index_h 
 _refln_index_k 
 _refln_index_l 
 _refln_F_squared_calc 
 _refln_F_squared_meas 
 _refln_F_squared_sigma 
 _refln_observed_status 
   0   4 -24     1606.14     2149.17   1387.55 o 
   2   4 -24       27.37      662.61   1349.47 o 
   4   4 -24     1999.72     2690.05   1456.09 o 
   1   3 -23     1323.64     2641.81   1319.00 o 
   3   3 -23     1700.84     1883.87   1372.32 o 
   1   5 -23      971.62     1866.12   1255.53 o 
   3   5 -23     1827.94     1391.36   1385.01 o 
   5   5 -23     1154.94      808.72   1456.09 o 
   7   5 -23      773.94     1067.67   1475.14 o 
   2   2 -22      204.34      305.94   1194.58 o 
   4   2 -22     4064.87     3722.05   1251.73 o 
   2   4 -22     3540.26     4709.74   1412.94 o 
   4   4 -22       21.28     -413.81   1217.45 o 
   6   4 -22     3150.54     2745.90   1476.40 o 
   8   4 -22       75.98       10.15   1377.39 o 
   0   6 -22     4480.63     3469.44   1557.64 o 
   2   6 -22       60.89     -975.26    949.24 o 
   4   6 -22     4331.05     2498.37   1532.26 o 
   6   6 -22       19.65     -469.67   1405.32 o 
   8   6 -22     2062.59     1996.85   1783.59 o 
   3   1 -21     4219.31     6972.02   1315.19 o 
   1   3 -21     2477.42     3589.92    889.13 o 
   3   3 -21     1974.49     3727.12   1273.31 o 
   5   3 -21     2260.54     2796.68   1313.93 o 
   7   3 -21     2557.17     2880.46   1254.26 o 
   1   5 -21     2935.12     3626.49   1023.18 o 
   3   5 -21     2114.37     2187.57    962.73 o 
   5   5 -21     2954.55     4546.00   1447.21 o 
   7   5 -21     2217.18     2067.93   1448.48 o 
   9   5 -21     1205.03     1900.37   1503.06 o 
  11   5 -21     1331.59      -40.62   1555.11 o 
   1   7 -21     2115.47      388.76   1003.11 o 
   3   7 -21     2963.39     3320.43   1160.12 o 
   5   7 -21     2272.59     -484.90   1561.45 o 
   7   7 -21     1703.09      656.26   1730.28 o 
   2   2 -20     6520.31     7058.33   1345.66 o 
   4   2 -20       48.08      402.43   1109.52 o 
   6   2 -20     6283.60     6603.77   1321.54 o 
   0   4 -20     3276.37     3823.72   1313.93 o 
   2   4 -20      217.12      248.62    812.32 o 
   4   4 -20     5715.63     5621.28   1345.66 o 
   6   4 -20        1.92      851.87   1286.00 o 
  10   4 -20      900.55     1958.77   1426.90 o 
   4   6 -20       37.59     -339.72    938.51 o 
   6   6 -20     4089.83     2700.20   1619.84 o 
   8   6 -20       63.51     -995.31   1560.18 o 
  10   6 -20     2326.29     5802.80   2001.92 o 
  12   6 -20       38.86    -1403.92   1716.19 o 
   0   8 -20     4000.69     2377.78   1666.81 o 
   2   8 -20       21.71    -1006.92   1062.15 o 
   4   8 -20     3601.68     2168.47   1184.55 o 
   6   8 -20       20.90    -2439.10   1626.06 o 
   8   8 -20     3804.63     2017.16   1958.77 o 
   1   1 -19     4447.80     5171.80   1075.28 o 
   3   1 -19     6314.59     8410.34   1270.77 o 
   5   1 -19    11982.68    14022.73   1393.77 o 
   1   3 -19     4232.83     4807.99    858.18 o 
   3   3 -19     1337.69     1355.81   1063.86 o 
   5   3 -19     1593.36     2554.23   1170.49 o 
   7   3 -19     4711.67     4830.33   1311.39 o 
   9   3 -19     4088.56     6154.42   1343.12 o 
   1   5 -19     2975.60     3650.27   1006.04 o 
   3   5 -19     6530.11     5608.30    979.50 o 
   7   5 -19     2944.59     2530.11   1416.74 o 
   9   5 -19     3134.37     1821.67   1463.71 o 
  11   5 -19     2261.95     1126.06   1565.26 o 
  13   5 -19      884.97     -401.12   1642.69 o 
   1   7 -19     3032.77     1503.25   1013.66 o 
   3   7 -19     4366.09     3180.16   1075.39 o 
   5   7 -19     5189.23     3609.94   1383.11 o 
   7   7 -19     2481.37     1628.73   1668.08 o 
   9   7 -19      555.47    -2217.59   1788.54 o 
  11   7 -19     1524.77      901.38   1971.46 o 
   1   9 -19     1985.84      635.98   1541.14 o 
   3   9 -19     1137.12     -114.94   1129.53 o 
   5   9 -19     1348.31      550.20   1187.84 o 
   7   9 -19     1926.90     -350.35   1951.15 o 
   9   9 -19     1325.32    -2726.61   1990.37 o 
   2   0 -18    29158.60    30434.42   1893.90 o 
   0   2 -18     8580.35    11523.09   1437.05 o 
   2   2 -18       20.78     1095.56   1009.24 o 
   4   2 -18     7266.42     8541.09   1277.11 o 
   6   2 -18      942.39     2055.24    971.20 o 
   8   2 -18    10907.52    12868.88   1506.74 o 
   2   4 -18     8313.77     8018.25    965.64 o 
   4   4 -18      265.76      929.47    779.09 o 
   8   4 -18       19.18      672.82   1146.33 o 
  10   4 -18    10205.74     7751.41   1596.99 o 
  12   4 -18      619.41     1289.81   1414.21 o 
   2   6 -18      773.16     1257.67    895.56 o 
   4   6 -18    10523.66     6923.78   1542.41 o 
   6   6 -18      152.70     -200.56   1272.04 o 
   8   6 -18     6754.07     5980.51   1708.70 o 
  10   6 -18      308.22    -1123.52   1528.45 o 
  12   6 -18     3974.55      882.34   1862.29 o 
  14   6 -18       29.94    -2783.73   1855.82 o 
   2   8 -18     6432.94     3223.81   1250.46 o 
   4   8 -18       20.39    -1507.47   1156.40 o 
   6   8 -18     5705.87     3580.46   1103.11 o 
   8   8 -18      471.09    -2378.17   1585.44 o 
  10   8 -18     4380.95     -326.23   1939.72 o 
  12   8 -18       96.61    -2802.77   2083.04 o 
   0  10 -18     1355.38     -903.92   1372.32 o 
   2  10 -18        0.62    -1629.47   1086.31 o 
   4  10 -18     4261.91     2114.11   1251.02 o 
   6  10 -18       76.84    -1650.89   1100.59 o 
   8  10 -18     1991.64     -642.30   2051.43 o 
   1   1 -17     2775.74     4182.63    703.11 o 
   3   1 -17     9610.36     9610.22    791.12 o 
   5   1 -17     8829.79     9072.95   1189.53 o 
   7   1 -17    16592.00    19116.72   1548.63 o 
   1   3 -17     8507.50     9377.66    910.70 o 
   3   3 -17     8341.12     9501.01    919.62 o 
   5   3 -17     6562.54     7602.89   1222.53 o 
   7   3 -17     3519.90     4862.07   1204.76 o 
   9   3 -17     6619.17     6417.17   1362.16 o 
  11   3 -17     6367.34     5830.73   1396.43 o 
   3   5 -17     6308.18     5638.03    884.87 o 
   7   5 -17     4927.31     4930.61   1524.64 o 
   9   5 -17     4665.20     1786.13   1406.59 o 
  11   5 -17     3524.54     1722.66   1599.53 o 
  13   5 -17     3536.32     -323.69   1684.58 o 
  15   5 -17     1412.01    -2196.01   1750.46 o 
   1   7 -17     3905.50     2932.18    956.24 o 
   3   7 -17     8193.01     7226.45   1108.13 o 
   5   7 -17     9651.22     9077.70   1180.45 o 
   7   7 -17     2868.60      610.57   1556.37 o 
   9   7 -17     3904.04     1909.26   1731.55 o 
  11   7 -17     2736.53     1293.62   1951.15 o 
  13   7 -17     2653.61    -1490.24   2015.76 o 
  15   7 -17     1845.10    -2198.55   2065.27 o 
   1   9 -17     4146.89     1985.51   1015.08 o 
   3   9 -17     2136.57      838.27   1080.12 o 
   5   9 -17      540.59    -1330.60   1104.99 o 
   7   9 -17     2389.71     1689.12   1173.76 o 
   9   9 -17     2932.82     1642.69   2009.54 o 
  11   9 -17     3730.64     -323.69   2144.09 o 
   1  11 -17     3877.91     1457.02   1177.92 o 
   3  11 -17     1109.59     -967.75   1185.96 o 
   5  11 -17      642.35    -1256.51    837.67 o 
   7  11 -17     1951.69     -260.66   1093.48 o 
   4   0 -16    10461.93    10675.02   1070.21 o 
   2   2 -16    13137.63    13862.45    954.88 o 
   4   2 -16      761.17     1622.38    897.57 o 
   6   2 -16    18925.32    19682.86   1561.33 o 
   8   2 -16     2037.99     2140.29    952.15 o 
  10   2 -16    10871.66    12247.90   1510.68 o 
  12   2 -16     1862.92     2235.49   1140.02 o 
   0   4 -16     8762.25     8487.77   1266.96 o 
   2   4 -16     2354.40     3133.74    741.20 o 
   4   4 -16    19766.14    23483.35   1873.59 o 
   6   4 -16      102.14     -387.16   1060.05 o 
   8   4 -16     9971.76     7512.77   1397.70 o 
  10   4 -16     2014.19     1231.42   1269.50 o 
  12   4 -16     8018.05     5559.08   1626.19 o 
  14   4 -16       16.93    -2237.27   1491.51 o 
  16   4 -16     4281.45     2626.58   1934.65 o 
   4   6 -16       43.81      -48.46    761.39 o 
   6   6 -16     4163.31     2712.12    914.36 o 
   8   6 -16      429.21      130.75   1393.90 o 
  10   6 -16    10495.22     7252.55   1906.72 o 
  12   6 -16      581.61    -2317.24   1544.82 o 
  14   6 -16     2391.76     -314.80   1876.26 o 
  16   6 -16       94.89    -2840.85   1893.90 o 
   0   8 -16    12220.21     8810.19   1647.77 o 
   2   8 -16     1056.66     -270.39    795.09 o 
   4   8 -16     5428.42     4498.52   1067.98 o 
   6   8 -16      282.80     -915.53   1102.45 o 
   8   8 -16     8337.72     5358.52   1924.49 o 
  10   8 -16     1243.10     -206.91   1904.18 o 
  12   8 -16     4211.66     1336.77   2074.28 o 
  14   8 -16      305.34    -1145.10   2125.05 o 
   2  10 -16     4642.59     3421.93   1160.38 o 
   4  10 -16      143.85    -1444.01    962.67 o 
   6  10 -16     8052.22     6433.55    942.76 o 
   8  10 -16        8.49    -1163.20    775.47 o 
  10  10 -16     2810.76      353.83   1521.40 o 
   0  12 -16     5636.72     2083.16   1579.22 o 
   2  12 -16      304.38    -1845.92   1439.47 o 
   4  12 -16     2821.62     -326.23   1175.16 o 
   1   1 -15     6453.28     7103.60    690.30 o 
   3   1 -15    10388.43    11993.00    773.59 o 
   5   1 -15    42313.14    41034.70   1586.25 o 
   7   1 -15     7948.01     9882.81   1166.68 o 
   9   1 -15     3711.73     3242.23    869.65 o 
  11   1 -15     5161.93     7062.14   1171.76 o 
   1   3 -15    11259.44    12079.79    923.62 o 
   3   3 -15     7000.70     6380.43    766.69 o 
   5   3 -15     4620.18     5035.97   1077.82 o 
   7   3 -15     6683.96     6922.51   1153.98 o 
   9   3 -15     8432.72     7879.62   1334.24 o 
  11   3 -15     5378.85     4063.64   1287.27 o 
  13   3 -15     2672.90     1145.10   1273.31 o 
  15   3 -15     3757.56     1133.67   1456.09 o 
   1   5 -15     4608.68     4816.45    809.47 o 
   3   5 -15     5616.91     4587.15    783.92 o 
   5   5 -15      612.49      460.48    736.48 o 
   7   5 -15    11329.04     7517.85   1475.14 o 
   9   5 -15     5911.82     5127.37   1567.80 o 
  11   5 -15     1043.63     -721.00   1392.63 o 
  13   5 -15     2576.62      449.36   1591.92 o 
  15   5 -15     2519.55     -284.34   1942.26 o 
  17   5 -15     1306.04     -417.62   1872.45 o 
   1   7 -15     2502.56     1779.96    848.45 o 
   3   7 -15     6300.28     5843.54    988.26 o 
   5   7 -15     3960.81     2535.04   1203.43 o 
   7   7 -15     4218.59     3194.25    981.54 o 
   9   7 -15     1876.87     1815.33   1721.39 o 
  11   7 -15     1051.68    -1959.91   1623.52 o 
  13   7 -15     2347.84     -328.77   1892.76 o 
  15   7 -15     1753.78      516.63   1991.77 o 
  17   7 -15      962.49    -1247.92   2057.78 o 
   1   9 -15     5119.06     4885.31    789.39 o 
   3   9 -15     6221.21     5890.66    795.16 o 
   5   9 -15     2643.19     2018.77    770.86 o 
   7   9 -15     1199.24      130.58    700.74 o 
   9   9 -15     3068.46     1856.54   1024.33 o 
  11   9 -15     5130.60     2948.51   1057.70 o 
  13   9 -15     3476.58     2934.51   1082.30 o 
   1  11 -15     4792.77     2677.14   1163.61 o 
   3  11 -15     3234.76     2478.26    826.65 o 
   5  11 -15     1943.45     -233.19    790.45 o 
   7  11 -15     1994.23      -66.83    835.68 o 
   9  11 -15     2849.43     1407.01   1130.49 o 
   2   0 -14    35408.54    35357.04   1935.79 o 
   6   0 -14    31350.16    29300.88   1732.69 o 
   0   2 -14    22744.79    24538.20   1645.10 o 
   2   2 -14     3324.18     3875.54    599.26 o 
   4   2 -14    29827.34    31113.44   1263.33 o 
   6   2 -14     1330.14     1986.69    845.53 o 
   8   2 -14    20142.70    19237.31   1571.48 o 
  10   2 -14     5949.29     5392.79   1113.36 o 
  12   2 -14    10291.61     8289.62   1368.51 o 
  14   2 -14     2356.72     1359.62   1202.22 o 
   2   4 -14    15774.21    16836.71   1110.70 o 
   4   4 -14       24.71      625.96    626.10 o 
   6   4 -14    21454.07    19076.10   1713.65 o 
   8   4 -14      370.92     -616.91   1010.55 o 
  10   4 -14     6853.06     5199.72   1395.16 o 
  12   4 -14      673.19    -1152.72   1223.80 o 
  14   4 -14     8368.73     4405.10   1876.26 o 
  16   4 -14     1286.28    -1346.80   1604.48 o 
  18   4 -14     2551.30     1362.16   1958.77 o 
   0   6 -14    23396.94    21472.67   1841.86 o 
   2   6 -14     3156.34     2532.53    728.13 o 
   4   6 -14    11020.85    11072.48    994.16 o 
   6   6 -14     1189.39      772.79   1251.03 o 
   8   6 -14     5759.17     4019.21   1538.60 o 
  10   6 -14      244.29    -1411.54   1368.38 o 
  12   6 -14     8958.14     5390.25   1949.88 o 
  14   6 -14      465.23    -1587.98   1722.54 o 
  16   6 -14     1988.58    -1430.58   1838.05 o 
  18   6 -14       53.91      417.62   2046.35 o 
   2   8 -14    11805.97     9820.39    841.16 o 
   4   8 -14      356.42     -603.40    758.10 o 
   6   8 -14     4196.19     3328.42    714.29 o 
   8   8 -14      518.27     -305.22    620.30 o 
  10   8 -14    12562.50     6587.27   1822.94 o 
  12   8 -14      413.58     -890.07    893.95 o 
  14   8 -14     2590.54     2011.03   1011.81 o 
  16   8 -14      540.34      318.50   1086.27 o 
   0  10 -14    12526.88     9826.96   1750.59 o 
   2  10 -14      488.70     -482.45    964.01 o 
   4  10 -14     6082.52     3983.58    799.39 o 
   6  10 -14      431.48     -925.94    688.00 o 
   8  10 -14    11220.84     9930.16   1015.65 o 
  10  10 -14       29.32     -781.43    914.07 o 
  12  10 -14     4143.13     2947.62   1100.57 o 
  14  10 -14       91.97      -19.22   1144.40 o 
   2  12 -14     7406.27     4231.22   1201.04 o 
   4  12 -14      190.64    -1191.66    794.44 o 
   6  12 -14     3863.94      880.23    893.80 o 
   8  12 -14      414.57    -1265.22    843.48 o 
   1   1 -13    24565.92    26333.57    922.26 o 
   3   1 -13     6228.88     6548.71    588.09 o 
   5   1 -13     9349.27     8520.35    626.78 o 
   7   1 -13    37619.93    38235.17   1730.79 o 
   9   1 -13    17232.52    17633.35    948.20 o 
  11   1 -13     1446.53     1663.00    882.34 o 
  13   1 -13     7089.66     4872.22   1203.49 o 
   1   3 -13    10127.96    10868.77    816.17 o 
   3   3 -13    32719.21    33501.30   2406.09 o 
   5   3 -13    20033.93    18239.58   1506.74 o 
   7   3 -13     9527.76     9701.29   1292.35 o 
   9   3 -13     6644.18     4378.44   1176.83 o 
  11   3 -13     8983.90     6122.68   1437.05 o 
  13   3 -13    10325.03     7215.74   1666.81 o 
  15   3 -13     1822.29      732.43   1406.59 o 
  17   3 -13     5156.51     1128.60   1593.19 o 
   1   5 -13     7947.30     8290.90    839.77 o 
   3   5 -13    35108.36    34779.48   2226.48 o 
   5   5 -13    17867.70    19858.03   1674.30 o 
   7   5 -13     3184.73     2544.07   1186.99 o 
   9   5 -13     6253.69     4425.41   1277.11 o 
  11   5 -13    22444.14    15978.83   2169.35 o 
  13   5 -13     3269.46      848.07   1583.03 o 
  15   5 -13     1405.45    -2300.10   1533.40 o 
  17   5 -13     5293.94     2783.98   1949.88 o 
  19   5 -13     3636.01     3381.86   2064.12 o 
   1   7 -13    16676.17    15445.78    879.12 o 
   3   7 -13     8357.59     7820.59    733.67 o 
   5   7 -13    12868.00    10505.23    834.91 o 
   7   7 -13     8237.19     6192.32    693.54 o 
   9   7 -13     9879.38     9923.64   2255.23 o 
  11   7 -13     6059.08     4533.58    931.01 o 
  13   7 -13     3387.90     2299.27    915.54 o 
  15   7 -13     3695.12     3831.83   1114.21 o 
  17   7 -13     1845.73     2066.51   1247.23 o 
   1   9 -13    12170.71    11488.04    921.76 o 
   3   9 -13     1034.78      836.31    607.73 o 
   5   9 -13     6919.74     5532.51    762.78 o 
   7   9 -13     5809.05     4641.27    752.94 o 
   9   9 -13     6494.18     5953.07   1043.01 o 
  11   9 -13     1858.52      839.83    981.17 o 
  13   9 -13     4729.36     3970.14   1152.89 o 
  15   9 -13     3621.06     3799.32   1212.50 o 
   1  11 -13     7905.46     6338.00   1121.31 o 
   3  11 -13     3320.31     1637.62    756.35 o 
   5  11 -13     1868.25      298.37    748.91 o 
   7  11 -13     2144.20      925.52    782.84 o 
   9  11 -13     2809.83     1326.79   1109.19 o 
  11  11 -13     2509.03     2010.21   1177.65 o 
  13  11 -13     3038.13     1842.62   1257.82 o 
   1  13 -13     3522.01     1724.97   1163.97 o 
   3  13 -13     3097.73      604.51   1160.91 o 
   5  13 -13     2206.24    -1015.10    868.04 o 
   7  13 -13     2061.22    -1198.97    976.74 o 
   0   0 -12    20722.57    20935.72   1322.68 o 
   4   0 -12    83609.84    80747.19   3712.91 o 
   8   0 -12    10827.05    10372.91   1021.97 o 
   2   2 -12    35625.20    35633.01   2446.71 o 
   4   2 -12     2892.65     3000.18    424.23 o 
   6   2 -12    31073.97    29669.75   1197.80 o 
   8   2 -12     9508.87     7096.41   1033.39 o 
  10   2 -12    15632.30    14441.63   1582.90 o 
  12   2 -12     6590.22     3444.06   1230.15 o 
  14   2 -12    14924.22    10133.00   1744.24 o 
  16   2 -12     1382.15      996.58   1377.39 o 
   0   4 -12    33814.93    31691.10   1964.99 o 
   2   4 -12     1817.91     2045.91    685.52 o 
   4   4 -12    26416.09    26121.72   1744.11 o 
   6   4 -12     2248.36     1508.14    939.46 o 
  10   4 -12      703.29      341.49   1134.91 o 
  12   4 -12    17965.63    12558.90   1880.06 o 
  14   4 -12      220.80    -1254.26   1373.59 o 
  16   4 -12    15403.64    12563.97   2276.11 o 
  18   4 -12      133.22      552.18   1709.97 o 
  20   4 -12     2224.85      337.65   1944.80 o 
   2   6 -12    43433.20    41177.34   1744.37 o 
   4   6 -12      213.72      223.75    544.36 o 
   6   6 -12    36118.27    36615.10   1743.67 o 
   8   6 -12     1816.73      729.87    617.55 o 
  10   6 -12    18876.85    15815.69   3155.15 o 
  12   6 -12      269.65       33.10    790.94 o 
  14   6 -12    10265.49    10600.88   1257.26 o 
  16   6 -12      259.69     -219.68    917.18 o 
  18   6 -12     4996.22     4981.39   2048.89 o 
  20   6 -12      307.77     1193.34   2075.55 o 
   0   8 -12    33589.21    31950.05   2052.57 o 
   2   8 -12     6960.89     6622.47    555.38 o 
   4   8 -12    29391.83    28153.08   1235.72 o 
   6   8 -12     5711.18     6397.15    731.20 o 
   8   8 -12     8002.50     6461.56    738.59 o 
  10   8 -12       48.05     -123.52    733.63 o 
  12   8 -12    11445.04    10980.52   1233.35 o 
  14   8 -12      151.08     -494.71    918.66 o 
  16   8 -12     2640.00     2735.31   1466.88 o 
  18   8 -12      628.94     1398.57   1256.17 o 
   2  10 -12     5479.89     4078.46    702.78 o 
   4  10 -12       26.14     -907.76    605.17 o 
   6  10 -12     7899.63     5984.18    826.72 o 
   8  10 -12       55.88     -639.82    648.65 o 
  10  10 -12    12309.01    10257.86   1286.62 o 
  12  10 -12       36.04     -312.82   1008.49 o 
  14  10 -12     4858.65     4126.00   1238.02 o 
   0  12 -12     6520.16     5242.88   1640.15 o 
   2  12 -12     2200.16        1.70    762.48 o 
   4  12 -12     6021.21     4117.80   1028.22 o 
   6  12 -12     2711.10     1107.09    849.07 o 
   8  12 -12     5399.30     2304.01   1446.68 o 
  10  12 -12       78.91    -1340.39   1559.42 o 
   2  14 -12     6241.14     3995.17   1469.42 o 
   1   1 -11    31437.13    33555.76   1043.44 o 
   3   1 -11    40836.78    39239.80   1429.59 o 
   5   1 -11    18420.26    19104.66    890.36 o 
   7   1 -11    11677.80    12500.70    694.53 o 
   9   1 -11    30826.74    26936.75   2871.95 o 
  11   1 -11    11050.26     8965.22   1774.77 o 
  13   1 -11      290.68      123.14    980.03 o 
  15   1 -11     7771.46     4623.43   1425.63 o 
   1   3 -11     9096.13     8663.15    693.67 o 
   3   3 -11    26996.62    26099.42   1169.05 o 
   5   3 -11    35292.84    33167.54   1906.80 o 
   7   3 -11    14945.79    13309.35   1386.15 o 
   9   3 -11     8877.05     6084.60   1176.83 o 
  11   3 -11    12123.71    10063.19   1536.07 o 
  13   3 -11    15914.58    12239.01   1775.98 o 
  15   3 -11     5700.56     2376.52   1433.25 o 
  17   3 -11     2878.69      971.20   1501.79 o 
  19   3 -11     3074.91     3060.71   1735.36 o 
   1   5 -11    37672.72    36700.52   1518.38 o 
   3   5 -11    18193.36    18180.41    849.38 o 
   5   5 -11    15562.95    15159.34    889.68 o 
   7   5 -11    27394.08    23707.35   2595.23 o 
   9   5 -11     8674.21     9474.74   1013.87 o 
  11   5 -11    12013.95    12061.49   1355.88 o 
  13   5 -11    19562.19    17792.31   2948.11 o 
  15   5 -11     5537.25     4677.00    951.65 o 
  17   5 -11     1877.91     1514.49   1722.66 o 
  19   5 -11     3354.62     3833.88   1947.34 o 
  21   5 -11     1887.87     2886.80   1953.69 o 
   1   7 -11    38083.12    36740.24   1320.11 o 
   3   7 -11     9984.39    10618.62    614.53 o 
   5   7 -11     8223.56     7622.43   1009.15 o 
   7   7 -11    16912.41    15513.80   1202.12 o 
   9   7 -11    17640.43    14230.66   1198.95 o 
  11   7 -11     6289.17     5300.75    883.30 o 
  13   7 -11     3574.55     3351.90    937.01 o 
  15   7 -11     1667.78     2172.18    970.82 o 
  17   7 -11     2968.68     2469.36   1043.04 o 
  19   7 -11     2693.30     2272.47   1096.62 o 
   1   9 -11     3939.47     3360.61    482.82 o 
   3   9 -11    23012.98    23196.18   1407.09 o 
   5   9 -11     6272.66     5839.58    724.34 o 
   7   9 -11     1634.57      843.10    585.11 o 
   9   9 -11     5993.73     4255.61    895.60 o 
  11   9 -11     9721.79     9457.19   1195.99 o 
  13   9 -11     5532.33     6411.00   1748.68 o 
  15   9 -11     3583.45     4314.31   1076.38 o 
  17   9 -11     2390.46     2104.53   1163.03 o 
   1  11 -11     2661.91     1263.99    681.11 o 
   3  11 -11    12698.70    10437.58   1074.84 o 
   5  11 -11     3036.26     1775.18    745.56 o 
   7  11 -11     1065.29     -971.29    679.02 o 
   9  11 -11     2826.14      797.80    825.10 o 
  11  11 -11     7121.94     5741.07   1274.55 o 
  13  11 -11     4417.30     2956.33   1231.80 o 
   1  13 -11     9659.72     8365.37   1259.90 o 
   3  13 -11     2548.41     -331.60   1272.30 o 
   5  13 -11     1003.00    -1360.96    972.96 o 
   7  13 -11     4966.25     2407.85   1433.65 o 
   9  13 -11     4419.21     3485.66   1976.56 o 
   2   0 -10   100982.11   107542.33   4821.07 o 
   6   0 -10    84674.29    76168.56   3577.09 o 
  10   0 -10    21451.36    16119.73   1391.23 o 
  14   0 -10    26281.22    17207.58   1798.70 o 
   0   2 -10   104217.63   106811.16   4889.61 o 
   2   2 -10    66556.32    62347.08   2284.23 o 
   4   2 -10    30881.12    33166.79   1276.82 o 
   6   2 -10    37547.80    34788.77   1971.97 o 
   8   2 -10    47398.31    43687.77   1612.66 o 
  10   2 -10     4172.84     4026.55    535.90 o 
  12   2 -10    16690.49    12074.00   1637.61 o 
  14   2 -10     5023.43     2398.09   1240.30 o 
  16   2 -10    19309.42    15700.84   2109.69 o 
  18   2 -10     1260.64     2428.56   1586.84 o 
   2   4 -10    21050.04    20155.08    829.67 o 
   4   4 -10      303.20      192.58    352.01 o 
   6   4 -10    31430.79    32834.00   2180.11 o 
   8   4 -10     2035.56     1685.90    663.91 o 
  10   4 -10    52274.09    45350.79   5128.89 o 
  12   4 -10      242.73     -346.62    734.41 o 
  14   4 -10    10036.84    10136.55   1486.56 o 
  16   4 -10      584.74      225.95   1390.09 o 
  18   4 -10    17629.80    18121.53   2404.19 o 
  20   4 -10       45.16     2066.66   1735.36 o 
  22   4 -10     1720.00     2414.60   1943.53 o 
   0   6 -10    15419.02    15052.59    872.53 o 
   2   6 -10     7650.01     7770.22    482.49 o 
   4   6 -10   106971.36   101686.08   2840.05 o 
   6   6 -10     7390.54     6196.69    825.03 o 
   8   6 -10     5973.61     4524.80    833.41 o 
  10   6 -10       10.33      111.36    830.90 o 
  12   6 -10    24244.77    23975.48   1499.85 o 
  14   6 -10     1962.78     1507.22    849.22 o 
  16   6 -10     4817.68     4620.97   1026.83 o 
  18   6 -10     1351.11     1360.47    997.37 o 
  20   6 -10     3669.99     3102.17   1036.45 o 
   2   8 -10    33655.77    31265.63   1044.30 o 
   4   8 -10     3841.62     3066.41    572.56 o 
   6   8 -10    26772.70    24556.00   1123.15 o 
   8   8 -10    14278.79    12432.64    892.73 o 
  10   8 -10     6767.49     6864.33   1264.99 o 
  12   8 -10     1262.61     1737.91    869.09 o 
  14   8 -10    12490.77    11738.37   1254.29 o 
  16   8 -10      336.30      390.76    958.59 o 
  18   8 -10     3151.10     3964.39   1140.70 o 
   0  10 -10    13384.42    12078.50   1067.31 o 
   2  10 -10      964.84     -191.40    573.73 o 
   4  10 -10     1631.72      228.08    584.82 o 
   6  10 -10      158.88     -426.93    594.46 o 
   8  10 -10    39989.16    39697.10   1638.65 o 
  10  10 -10      143.97     -462.55    832.30 o 
  12  10 -10     4636.20     4441.18   1075.28 o 
  14  10 -10      209.74        5.07    954.05 o 
  16  10 -10     9196.25     8641.32   2333.29 o 
   2  12 -10    13059.99     9573.99   1712.52 o 
   4  12 -10      825.52    -1280.44    853.63 o 
   6  12 -10    14242.46    11978.71   2378.45 o 
   8  12 -10     4136.89     1489.66   1088.09 o 
  10  12 -10     2801.81     1705.79   2143.52 o 
  12  12 -10      450.03      653.37   1196.75 o 
   0  14 -10     2445.22     1185.72   1461.17 o 
   2  14 -10      194.99    -1426.35    950.90 o 
   4  14 -10    18785.72    15310.41   2403.67 o 
   6  14 -10      832.00       75.94   2545.21 o 
   1   1  -9   113966.75   119657.61   3857.10 o 
   3   1  -9    48026.95    50151.38   1948.01 o 
   5   1  -9    38374.20    38384.09   1413.44 o 
   7   1  -9    92974.75    85415.93   2999.18 o 
   9   1  -9    38340.70    31540.71   1351.76 o 
  11   1  -9    28981.13    22085.47   1242.46 o 
  13   1  -9     2372.82      792.12    616.33 o 
  15   1  -9     6661.79     5076.59   1345.66 o 
  17   1  -9     8563.95     5658.09   1433.25 o 
   1   3  -9     8696.12     9638.10    786.44 o 
   3   3  -9    49859.69    48209.40   1774.30 o 
   5   3  -9    54108.86    50822.36   1325.40 o 
   7   3  -9    10118.02     9265.28    795.46 o 
   9   3  -9     5802.47     6619.58   2055.87 o 
  11   3  -9    27150.39    27173.21   4623.05 o 
  13   3  -9    36962.15    32240.96   4783.62 o 
  15   3  -9    12434.00    10464.31   1712.51 o 
  17   3  -9     4298.85     4556.15   1626.19 o 
  19   3  -9     4373.67     2970.58   1669.35 o 
  21   3  -9     3115.05     2805.56   1647.77 o 
   1   5  -9    33983.13    31200.61    909.97 o 
   3   5  -9    56701.69    50360.57   1330.32 o 
   5   5  -9    11971.94    12271.20    703.11 o 
   7   5  -9     7175.06     5979.57   1086.01 o 
   9   5  -9    33048.47    31509.63   1583.00 o 
  11   5  -9    21547.24    20402.06   1294.56 o 
  13   5  -9     9047.31     7733.83    891.71 o 
  15   5  -9    12526.00    12181.72   1209.62 o 
  17   5  -9     6946.42     6352.88    978.99 o 
  19   5  -9     3185.79     3673.36   1023.16 o 
  21   5  -9     1396.79     2347.32   1750.59 o 
   1   7  -9    65790.34    59881.48   1838.72 o 
   3   7  -9    12799.44    12872.87    621.09 o 
   5   7  -9     4369.07     4933.74    569.34 o 
   7   7  -9    24244.73    23410.01   1053.93 o 
   9   7  -9    34751.41    32470.49   2542.55 o 
  11   7  -9     6174.05     5293.84    867.22 o 
  13   7  -9     1113.47     1423.58    931.78 o 
  15   7  -9      694.34      287.89    743.74 o 
  17   7  -9     3560.89     2377.95    993.05 o 
  19   7  -9     3711.20     3709.68   1696.64 o 
  21   7  -9     1985.02     1216.73   1096.07 o 
   1   9  -9    17151.67    14770.79    749.98 o 
   3   9  -9    30037.36    28465.72   1030.71 o 
   5   9  -9     9769.19     8751.66    770.06 o 
   7   9  -9     6907.06     6009.47    703.77 o 
   9   9  -9     3138.43     3371.29    907.65 o 
  11   9  -9    12974.12    12848.87   1302.13 o 
  13   9  -9    14392.52    14155.56   1376.38 o 
  15   9  -9     5794.83     5174.95   1066.58 o 
  17   9  -9     1170.59     1602.01   1065.84 o 
  19   9  -9     1303.65      914.28   1036.27 o 
   1  11  -9     6115.04     4161.46    671.18 o 
   3  11  -9    16055.75    14228.58   1594.74 o 
   5  11  -9     9258.87     7247.18    847.74 o 
   7  11  -9     2675.29      267.45    742.08 o 
   9  11  -9     1029.08     -681.51    688.12 o 
  11  11  -9     9933.37     8728.58   1725.84 o 
  13  11  -9    12751.54    11840.34   1564.05 o 
  15  11  -9     3819.71     2539.75   1490.37 o 
   1  13  -9    17511.69    13456.29   2391.11 o 
   3  13  -9     4569.48     1526.92   1213.41 o 
   5  13  -9     1445.26     -373.91    948.51 o 
   7  13  -9     4939.28     2383.12    992.75 o 
   9  13  -9     8458.81     7437.01   3623.74 o 
  11  13  -9     2661.96       28.38   3589.91 o 
   1  15  -9     4963.49     3321.65   1124.29 o 
   0   0  -8   125562.93   154300.84   6751.78 o 
   4   0  -8   215019.02   205371.42   9334.95 o 
   8   0  -8    12671.27    12006.72   1061.32 o 
  12   0  -8    62837.52    46724.25   2815.46 o 
  16   0  -8    16492.77    11280.51   1534.80 o 
   2   2  -8    97598.28   100634.38   4704.29 o 
   4   2  -8     5508.48     4552.92    327.23 o 
   6   2  -8    49349.56    48429.70   2692.34 o 
   8   2  -8    28479.18    22130.55    967.92 o 
  10   2  -8    47825.21    35173.70   1543.27 o 
  12   2  -8     5123.75     3105.81    642.75 o 
  14   2  -8    19979.43    15236.25   1890.09 o 
  16   2  -8     1797.25     1770.90   1265.69 o 
  18   2  -8    16808.61    12383.72   1858.48 o 
  20   2  -8     1002.25       36.81   1313.93 o 
   0   4  -8    69674.18    62844.59   2188.19 o 
   2   4  -8      459.99      300.91    187.78 o 
   4   4  -8    22647.31    20395.10   1323.60 o 
   6   4  -8     5310.71     5544.99    473.48 o 
   8   4  -8   135817.22   119845.93  10902.62 o 
  10   4  -8      725.33      739.01    498.37 o 
  12   4  -8    17098.20    15298.31   1249.70 o 
  14   4  -8      431.82      443.83    666.22 o 
  16   4  -8    18000.42    17914.74   1307.70 o 
  18   4  -8       21.01      356.81    805.87 o 
  20   4  -8     6502.88     7578.78   1774.71 o 
  22   4  -8      100.27     1778.51   1612.23 o 
   2   6  -8    66384.29    63808.66   1628.82 o 
   4   6  -8      153.65       72.47    243.70 o 
   6   6  -8    62181.98    52444.18   1404.53 o 
   8   6  -8     3672.54     2761.48    618.95 o 
  10   6  -8     7363.72     7587.18   1357.72 o 
  12   6  -8     1481.89     1178.98    678.11 o 
  14   6  -8    25650.26    23370.54   1455.68 o 
  16   6  -8      675.19      101.52    720.62 o 
  18   6  -8     3302.20     3220.47    953.06 o 
  20   6  -8      742.64     1471.89    972.07 o 
  22   6  -8     3721.52     4123.78   1142.91 o 
   0   8  -8    13174.70    14368.62    965.21 o 
   2   8  -8    19003.16    16938.62    728.23 o 
   4   8  -8    83820.41    77815.30   2007.16 o 
   6   8  -8    18929.14    17343.09    936.31 o 
   8   8  -8     7461.18     6850.04    659.15 o 
  10   8  -8      425.68       93.10    653.21 o 
  12   8  -8    15401.66    14233.91   1283.20 o 
  14   8  -8      587.14      611.57    797.21 o 
  16   8  -8    11179.65    11467.10   1262.16 o 
  18   8  -8      341.14      320.35    910.09 o 
  20   8  -8     4362.22     5018.58   1133.33 o 
   2  10  -8     8533.98     6600.57    596.32 o 
   4  10  -8      511.97     -804.04    536.03 o 
   6  10  -8    22510.51    20402.14   1180.81 o 
   8  10  -8       57.92     -414.01    605.90 o 
  10  10  -8    29543.21    27142.34   2346.43 o 
  12  10  -8      262.78     -433.71    863.83 o 
  14  10  -8     3802.30     3561.92   1117.87 o 
  16  10  -8      203.71     -803.00    969.36 o 
  18  10  -8     7732.47     5951.61   1258.94 o 
   0  12  -8    16491.63    13133.20   2964.87 o 
   2  12  -8     8275.32     7131.34   1255.69 o 
   4  12  -8    15902.36    13409.16   1637.79 o 
   6  12  -8     8620.33     7670.87   1772.44 o 
   8  12  -8    11042.96    10059.77   1898.39 o 
  10  12  -8      200.72    -1844.44   1977.68 o 
  12  12  -8     2820.03     1522.16   3924.45 o 
  14  12  -8      874.27     -866.21   3015.45 o 
   2  14  -8     7771.80     6353.49   1443.45 o 
   4  14  -8       85.42    -1013.08   1409.13 o 
   6  14  -8    11662.96     9017.53   2943.92 o 
   8  14  -8     1043.62    -1435.44   2721.59 o 
   1   1  -7   135609.55   144331.11   4232.72 o 
   3   1  -7     3199.04     3005.43    261.33 o 
   5   1  -7    17711.67    17592.17    747.02 o 
   7   1  -7    93862.39    76454.93   2590.15 o 
   9   1  -7    50056.70    38748.85   1646.06 o 
  11   1  -7     3267.57     1692.09    546.97 o 
  13   1  -7    16058.53    11720.24   1040.72 o 
  15   1  -7     9017.38     7917.52    929.86 o 
  17   1  -7    13002.75    12444.65   1685.85 o 
  19   1  -7     4392.70     4382.25   1435.78 o 
  21   1  -7     3583.81     3583.69   1415.47 o 
   1   3  -7    12387.52    11181.14    419.14 o 
   3   3  -7   112116.11   112268.71   4259.49 o 
   5   3  -7    61982.64    54599.30   2185.06 o 
   7   3  -7     9949.37    10180.75    968.16 o 
   9   3  -7    18183.31    16711.04   1197.62 o 
  11   3  -7    16862.35    15649.45   1719.92 o 
  13   3  -7    34357.02    30018.72   2628.87 o 
  15   3  -7    14333.84    13315.00   1121.66 o 
  17   3  -7     5157.06     4788.27   1094.96 o 
  19   3  -7     1977.18     1641.42   1330.43 o 
  21   3  -7     4144.07     2596.12   1484.02 o 
  23   3  -7     2769.80     5057.55   1791.21 o 
   1   5  -7     7272.14     7112.31    403.44 o 
   3   5  -7   115755.02   105447.03   2489.18 o 
   5   5  -7    32381.44    31242.72    892.99 o 
   7   5  -7     2917.69     2913.45    688.06 o 
   9   5  -7     4431.55     4547.56    796.59 o 
  11   5  -7    43718.37    36922.63   1877.40 o 
  13   5  -7    15473.97    14941.52   1134.31 o 
  15   5  -7     1804.02     1554.79    722.98 o 
  17   5  -7     4551.12     3817.36    829.43 o 
  19   5  -7     8609.38     7728.83   1067.82 o 
  21   5  -7     1537.60     1469.21    913.90 o 
  23   5  -7      425.00     2459.02   1656.66 o 
   1   7  -7    56289.14    48048.21   1316.40 o 
   3   7  -7    25634.56    24487.25    832.30 o 
   5   7  -7    10655.90     9380.36    536.93 o 
   7   7  -7    10551.52    11033.47    829.54 o 
   9   7  -7    42381.19    39346.53   1820.64 o 
  11   7  -7    19644.85    17783.85   1226.87 o 
  13   7  -7     1763.00     1994.06    743.39 o 
  15   7  -7     2085.65     2254.25    836.85 o 
  17   7  -7     4798.04     4405.04    997.57 o 
  19   7  -7     3610.29     4691.35   1299.33 o 
  21   7  -7     2972.55     2994.96   2249.51 o 
   1   9  -7    44896.08    41499.05   1807.26 o 
   3   9  -7    11511.54    10574.52    674.38 o 
   5   9  -7     8467.99     6728.52    700.28 o 
   7   9  -7    18229.40    17075.75   1003.92 o 
   9   9  -7    11616.75    11177.63   1093.29 o 
  11   9  -7     5789.16     5100.17    967.36 o 
  13   9  -7     7977.90     7285.03   1066.74 o 
  15   9  -7    11805.79    10479.98   1287.56 o 
  17   9  -7     2759.44     1969.73   1057.68 o 
  19   9  -7      473.87      901.12   1073.23 o 
   1  11  -7    16846.00    13661.64   1395.13 o 
   3  11  -7     6348.04     5148.92    903.92 o 
   5  11  -7    13076.86    12322.73   1110.38 o 
   7  11  -7     9404.41     9294.48   1215.87 o 
   9  11  -7     2741.83     1169.69    774.73 o 
  11  11  -7     5059.73     3713.83   1523.37 o 
  13  11  -7    10317.07    10373.08   2219.68 o 
  15  11  -7     5361.07     5654.66   1349.40 o 
  17  11  -7      737.34       51.57   2825.75 o 
   1  13  -7    11920.53    10531.15   1138.42 o 
   3  13  -7     9858.73     7476.32   1307.51 o 
   5  13  -7     3523.17     2415.99   1202.01 o 
   7  13  -7     3279.61     3445.48   3475.16 o 
   9  13  -7     6408.48     6663.47   3484.04 o 
  11  13  -7     4762.98     2950.55   3157.81 o 
  13  13  -7     1653.80      460.25   3470.59 o 
   1  15  -7     1745.52     1452.29   1411.67 o 
   3  15  -7     5993.02     6215.02   2460.23 o 
   5  15  -7      941.82    -2018.18   1769.50 o 
   2   0  -6    84043.75    88040.99   3905.85 o 
   6   0  -6   159659.55   139898.58   6349.39 o 
  10   0  -6    14446.46     9632.74   1184.45 o 
  14   0  -6    53202.73    46026.10   2765.96 o 
  18   0  -6     4302.77     6278.81   1359.62 o 
   0   2  -6   134456.14   129187.63   5721.05 o 
   2   2  -6   183804.19   171205.47   5435.04 o 
   4   2  -6    63969.19    68448.05   3807.82 o 
   6   2  -6   104381.38    90146.09   9615.89 o 
   8   2  -6    49759.41    43030.68   5252.71 o 
  10   2  -6     9664.35     8990.33   1306.67 o 
  12   2  -6    30536.84    27817.31   1645.94 o 
  14   2  -6     2213.73     2177.62    479.62 o 
  16   2  -6    18752.51    17066.68   1801.24 o 
  18   2  -6      610.84        5.08   1147.61 o 
  20   2  -6     6568.97     5887.85   1497.98 o 
  22   2  -6      588.11     2307.97   1547.49 o 
   2   4  -6    44600.64    43533.38   1111.34 o 
   4   4  -6     2503.42     2394.69    215.57 o 
   6   4  -6    22950.01    21548.85   1632.40 o 
   8   4  -6    10657.61     9627.32    901.32 o 
  10   4  -6    74809.70    61221.56   2479.16 o 
  12   4  -6     3617.80     2794.26    622.89 o 
  14   4  -6    12203.96    11027.08   1131.77 o 
  16   4  -6     2097.22     1855.49    755.99 o 
  18   4  -6    16791.93    15790.07   1917.38 o 
  20   4  -6      238.76      913.13    905.12 o 
  22   4  -6     2044.92     1898.90    889.84 o 
   0   6  -6    46702.04    41264.65   1597.36 o 
   2   6  -6    25819.86    22251.85    720.27 o 
   4   6  -6   119317.92   107210.90   2555.55 o 
   6   6  -6    27526.28    22714.36    740.42 o 
   8   6  -6    19676.70    18676.53   1127.36 o 
  10   6  -6     1033.34      830.98    663.30 o 
  12   6  -6    15762.56    14910.26   1108.97 o 
  14   6  -6     1569.85     1029.08    694.52 o 
  16   6  -6    11405.34    10006.70   1043.66 o 
  18   6  -6     1970.74     1522.40   1051.77 o 
  20   6  -6     3158.78     3788.88   1147.57 o 
  22   6  -6      514.71     1057.80   1098.13 o 
   2   8  -6    33196.70    31697.75   1034.95 o 
   4   8  -6     5553.19     5070.82    563.94 o 
   6   8  -6    36413.04    32045.23   1226.78 o 
   8   8  -6    20686.59    18624.94    971.12 o 
  10   8  -6    11912.46    10972.27   1109.12 o 
  12   8  -6     3451.51     3004.11    791.74 o 
  14   8  -6    12068.91    11075.80   1160.53 o 
  16   8  -6      980.07      565.61    825.23 o 
  18   8  -6     5131.60     5538.94   1352.64 o 
  20   8  -6     1252.32     2027.44   1039.11 o 
   0  10  -6    32783.58    30469.68   4254.93 o 
   2  10  -6      816.62      140.44    664.97 o 
   4  10  -6    23079.40    18008.91   1474.90 o 
   6  10  -6     1724.39     1192.71    585.25 o 
   8  10  -6    47761.46    47006.60   1744.00 o 
  10  10  -6      492.45      260.53    881.91 o 
  12  10  -6    10347.19     9957.03   1260.26 o 
  14  10  -6      320.64      508.88    924.82 o 
  16  10  -6     5737.75     5018.72   1164.31 o 
  18  10  -6      306.29      121.32   1411.03 o 
   2  12  -6    12653.17    12403.70   1419.35 o 
   4  12  -6      781.22     -678.88    814.36 o 
   6  12  -6    14064.45    13532.52   1543.93 o 
   8  12  -6     5168.05     3884.36   2575.74 o 
  10  12  -6     6250.54     5614.50   3219.38 o 
  12  12  -6      813.34     -796.67   1621.68 o 
  14  12  -6     4911.05     4586.18   1935.28 o 
   0  14  -6     6800.73     5197.13   2037.47 o 
   2  14  -6     1408.70      -25.66   1364.64 o 
   4  14  -6    19049.37    19383.32   1723.23 o 
   6  14  -6      543.62     -958.42   2872.01 o 
   8  14  -6     5838.38     4896.42   3268.25 o 
  10  14  -6      342.58     -128.21   1570.34 o 
   1   1  -5    28048.72    34477.68   1744.82 o 
   3   1  -5   139652.23   127619.02  10378.37 o 
   5   1  -5    83535.98    73585.20   6239.93 o 
   7   1  -5     9796.45     9479.50    828.31 o 
   9   1  -5    46999.25    46330.57   4173.71 o 
  11   1  -5    84043.93    83922.61   3983.33 o 
  13   1  -5     8517.76     7540.80   1106.38 o 
  15   1  -5     5251.33     3777.50    721.77 o 
  17   1  -5     6496.90     5724.37    840.92 o 
  19   1  -5     5881.04     5994.89    968.20 o 
  21   1  -5     4292.60     4524.42   1505.60 o 
  23   1  -5     1854.30     2193.60   1454.83 o 
   1   3  -5    93213.16    85239.08   1975.09 o 
   3   3  -5    28106.34    25486.37   1339.32 o 
   5   3  -5   110140.44   106930.43   7375.73 o 
   7   3  -5    69128.09    60341.89   4061.21 o 
   9   3  -5    21760.91    18535.81   1262.41 o 
  11   3  -5     2006.28     2207.48    389.49 o 
  13   3  -5    20575.09    19676.94   1120.38 o 
  15   3  -5    17062.16    15665.16   2277.25 o 
  17   3  -5     7028.95     7116.92    840.05 o 
  19   3  -5     3832.79     2618.63    790.94 o 
  21   3  -5     2417.85     3313.31   1534.80 o 
  23   3  -5     2351.17     4737.67   1734.09 o 
   1   5  -5    98973.63    90550.99   2146.76 o 
   3   5  -5     7290.40     8697.98    403.31 o 
   5   5  -5     7982.66     7950.59    392.50 o 
   7   5  -5    62860.50    54162.91   1907.69 o 
   9   5  -5    22076.78    20003.06   1250.96 o 
  11   5  -5     4420.99     4138.08    632.70 o 
  13   5  -5    10954.48    10309.13   1035.23 o 
  15   5  -5    17978.42    16344.06   2340.08 o 
  17   5  -5     3380.41     3419.15    791.15 o 
  19   5  -5     1684.25     1946.41    815.03 o 
  21   5  -5     3376.11     3152.11    937.71 o 
  23   5  -5     3094.21     3469.14   2328.22 o 
   1   7  -5    54506.70    50044.59   1371.16 o 
   3   7  -5     7890.90     7288.19    467.48 o 
   5   7  -5    30183.95    25592.56   1061.38 o 
   7   7  -5    26480.04    24628.91   1193.68 o 
   9   7  -5    28797.42    27151.74   1439.63 o 
  11   7  -5    16861.43    14791.21   1148.59 o 
  13   7  -5    17936.02    16634.69   1246.78 o 
  15   7  -5     2676.60     2301.65    758.30 o 
  17   7  -5     2996.82     2661.25    892.68 o 
  19   7  -5     4837.85     3947.86   1003.70 o 
  21   7  -5     2168.71     3443.42   1023.35 o 
   1   9  -5       47.13     -566.18    377.45 o 
   3   9  -5    57095.93    52603.06   1765.10 o 
   5   9  -5    18246.32    15472.34   1019.48 o 
   7   9  -5     2355.30     1840.26    597.08 o 
   9   9  -5     8363.50     9177.83    995.73 o 
  11   9  -5    19369.10    18107.42   1372.29 o 
  13   9  -5     7585.52     6874.05   1008.23 o 
  15   9  -5     1294.24      448.53    914.72 o 
  17   9  -5     6834.65     7029.72   1191.35 o 
  19   9  -5     3092.67     2338.60   1329.09 o 
   1  11  -5     5187.55     4128.66    609.48 o 
   3  11  -5    34021.42    32447.31   1220.63 o 
   5  11  -5     8869.48     8611.57   1158.13 o 
   7  11  -5     4268.60     4460.45    901.68 o 
   9  11  -5     8373.76     8476.20   2178.37 o 
  11  11  -5     6423.86     5087.68   1569.70 o 
  13  11  -5     5175.96     3984.75   1214.85 o 
  15  11  -5     2345.91     -438.54   1351.94 o 
  17  11  -5     4270.76     2858.43   2152.41 o 
   1  13  -5    19309.13    16323.38    999.61 o 
   3  13  -5     1761.80      423.12    745.64 o 
   5  13  -5     3283.67     2335.29   2279.98 o 
   7  13  -5     7625.12     8171.12   1423.73 o 
   9  13  -5     6766.28     6918.89   2768.75 o 
  11  13  -5     1239.62     -768.69   2434.08 o 
  13  13  -5     2546.34     1866.60   2476.80 o 
   1  15  -5     6353.30     8365.79   2174.56 o 
   3  15  -5       23.44     -711.91   1118.43 o 
   5  15  -5     1830.99     1463.66   1251.73 o 
   7  15  -5     5278.12     7287.32   1423.87 o 
   0   0  -4  1223248.13  1269243.38  54014.25 o 
   8   0  -4    95011.61    87280.64   3866.50 o 
  12   0  -4    13772.97    12066.38   1189.53 o 
  16   0  -4    39181.32    35768.32   2288.67 o 
  20   0  -4     5833.52     4928.08   1306.31 o 
   2   2  -4   106095.13   102343.34   5901.26 o 
   4   2  -4    17356.93    14217.68   1371.14 o 
   6   2  -4    75589.02    77344.65   9885.86 o 
   8   2  -4     1329.50     1338.51    276.17 o 
  10   2  -4    51850.14    53598.20   2733.06 o 
  12   2  -4    13550.28    10929.22    682.88 o 
  14   2  -4    41222.49    37523.00   1291.59 o 
  16   2  -4    13370.10    12660.70    846.91 o 
  18   2  -4     8229.53     7438.72    697.28 o 
  20   2  -4      782.10      441.78   1151.42 o 
  22   2  -4     6590.79     8124.60   1650.31 o 
  24   2  -4      333.20     3426.28   1616.04 o 
   0   4  -4   185186.75   186027.38   5917.04 o 
   2   4  -4    52214.17    45066.52   1127.92 o 
   4   4  -4   171687.70   153121.59   5192.03 o 
   6   4  -4     8985.59     7968.26    391.31 o 
   8   4  -4    70230.65    65927.80   3503.73 o 
  10   4  -4    11402.42    10233.36    578.53 o 
  12   4  -4    84678.59    77568.29   2224.90 o 
  14   4  -4     1609.21     1361.81    577.00 o 
  16   4  -4    10248.38     8423.64    925.39 o 
  18   4  -4      890.47     1120.00    687.65 o 
  20   4  -4     7982.04     8151.64    977.42 o 
  22   4  -4      320.81      450.63   1426.90 o 
  24   4  -4     3441.75     6142.99   1778.51 o 
   2   6  -4    80813.02    83902.73   2049.56 o 
   4   6  -4    14804.92    14676.52    758.70 o 
   6   6  -4    81876.84    73450.46   3812.21 o 
   8   6  -4     7077.58     5172.46    584.53 o 
  10   6  -4    34207.75    32064.14   3726.24 o 
  12   6  -4     4560.92     4582.04    688.57 o 
  14   6  -4    18535.04    16413.29   1375.36 o 
  16   6  -4     1718.68     1897.65    761.23 o 
  18   6  -4    16796.21    16496.24   1265.15 o 
  20   6  -4      469.08     1081.99    855.42 o 
  22   6  -4     3030.06     2576.96   1510.04 o 
   0   8  -4    66080.53    61227.87   2366.28 o 
   2   8  -4    38671.81    33000.79   1076.92 o 
   4   8  -4    35921.90    32964.96   1266.57 o 
   6   8  -4    19581.08    17166.25   1171.19 o 
   8   8  -4    42606.32    37563.43   1375.53 o 
  10   8  -4    12284.08    10860.07   1047.88 o 
  12   8  -4    16071.82    14575.46   1250.17 o 
  14   8  -4     2453.02     3083.54    873.45 o 
  16   8  -4    12659.87    12290.98   1190.16 o 
  18   8  -4       94.93      533.72   1054.28 o 
  20   8  -4     4911.41     4223.27   1205.39 o 
   2  10  -4    19470.96    18159.92    902.89 o 
   4  10  -4      527.60     -251.28    503.88 o 
   6  10  -4    23635.21    21557.22   1233.46 o 
   8  10  -4      346.10     -380.74    557.03 o 
  10  10  -4    22425.91    20682.23   1768.23 o 
  12  10  -4      227.31      211.65    916.10 o 
  14  10  -4    12316.00    13731.40   1415.10 o 
  16  10  -4      123.41    -1057.65    975.51 o 
  18  10  -4     3435.89     2179.67   1611.02 o 
   0  12  -4    14251.21    15680.21   1387.45 o 
   2  12  -4    14882.68    14109.94    892.76 o 
   4  12  -4    10674.12    11275.22   1286.30 o 
   6  12  -4     9619.16    10114.95   2168.27 o 
   8  12  -4    15051.92    17055.23   2580.63 o 
  10  12  -4     4628.75     2495.90   2041.34 o 
  12  12  -4     3975.67     1262.75   2250.15 o 
  14  12  -4     1328.86      906.51   1929.00 o 
  16  12  -4     3202.06     2909.78   3105.13 o 
   2  14  -4     9015.49    10117.18   1327.29 o 
   4  14  -4      577.73     -299.52   1008.07 o 
   6  14  -4     8193.51    10925.50   2430.40 o 
   8  14  -4     2567.89     2287.25   1545.59 o 
  10  14  -4     6963.14     9231.62   1902.91 o 
   1   1  -3   101304.66   115056.22   6965.35 o 
   3   1  -3    36463.73    34579.11   4803.93 o 
   5   1  -3   171845.00   177528.23  11321.59 o 
   7   1  -3   155314.61   163866.27   7028.53 o 
   9   1  -3    15512.97    15595.05   1017.45 o 
  11   1  -3     3342.90     3382.97    375.86 o 
  13   1  -3    21583.13    21647.43    876.29 o 
  15   1  -3    20146.58    19415.24    907.70 o 
  17   1  -3     2909.64     2600.23    775.65 o 
  19   1  -3     1317.20      777.88    723.53 o 
  21   1  -3     9107.96     9868.64   1150.21 o 
  23   1  -3     3858.45     4778.29   1556.37 o 
  25   1  -3     1356.19     1952.42   1608.42 o 
   1   3  -3    64512.00    54400.92   1287.86 o 
   3   3  -3    85904.24    81865.08   2221.82 o 
   5   3  -3   109406.49   100825.55   3575.68 o 
   7   3  -3    48028.59    43636.04   1502.51 o 
   9   3  -3    89961.10    92622.58   2443.84 o 
  11   3  -3    38929.95    37114.24   1294.22 o 
  13   3  -3    16447.63    14353.21    798.46 o 
  15   3  -3    10605.55     9773.52    700.88 o 
  17   3  -3    25519.84    25216.86   1118.49 o 
  19   3  -3     8499.57     7374.15    870.20 o 
  21   3  -3     1837.37     1464.98   1326.62 o 
  23   3  -3     1441.08     2226.60   1577.95 o 
   1   5  -3    18525.57    20209.04    654.48 o 
   3   5  -3   111090.93   101370.84   3181.94 o 
   5   5  -3   137675.22   129306.25   4767.32 o 
   7   5  -3    26662.14    25971.63   1708.51 o 
   9   5  -3    23742.44    20337.91   1708.51 o 
  11   5  -3    65482.63    60987.07   2220.57 o 
  13   5  -3    14942.69    13809.25   1404.69 o 
  15   5  -3     1824.53     1770.32    653.97 o 
  17   5  -3    12936.67    12144.37   1086.27 o 
  19   5  -3    11166.24    10867.72   1076.65 o 
  21   5  -3     1240.91     1093.21    850.52 o 
  23   5  -3     2235.29     4349.24   1696.01 o 
   1   7  -3    39895.03    38449.85   1151.32 o 
   3   7  -3    79064.38    71743.20   1857.93 o 
   5   7  -3   131413.47   122598.55   2949.42 o 
   7   7  -3     3754.52     4257.08    323.28 o 
   9   7  -3    19682.01    16223.92   1986.56 o 
  11   7  -3    20992.75    19366.10   1797.43 o 
  13   7  -3    17794.65    16022.94   1588.62 o 
  15   7  -3     7173.15     6538.17    969.93 o 
  17   7  -3     4633.16     3880.80    835.79 o 
  19   7  -3     3685.86     2079.83    919.50 o 
  21   7  -3     2629.19     2473.67    984.46 o 
   1   9  -3    50436.29    49098.29   1477.42 o 
   3   9  -3      324.59     -452.70    388.37 o 
   5   9  -3     4400.34     3887.97    483.17 o 
   7   9  -3    45156.93    42600.43   1550.38 o 
   9   9  -3    15303.17    14086.84   1253.20 o 
  11   9  -3     2690.60     1826.67    846.12 o 
  13   9  -3     3585.02     3698.07    930.59 o 
  15   9  -3    14406.48    14038.59   1345.53 o 
  17   9  -3     3640.94     3185.12   1076.73 o 
  19   9  -3     2230.43      842.43   1066.61 o 
   1  11  -3    25728.41    27819.49   1120.80 o 
   3  11  -3      189.89     -736.02    490.68 o 
   5  11  -3     1815.63     1909.71    547.74 o 
   7  11  -3    24765.91    25568.07   1674.22 o 
   9  11  -3    10704.44    11682.41   2042.04 o 
  11  11  -3      234.62     -223.31   2142.13 o 
  13  11  -3     3666.34     3225.77   3260.63 o 
  15  11  -3     8361.62     9233.22   2084.50 o 
  17  11  -3     2719.70     3292.62   2097.82 o 
   1  13  -3     1446.99     1621.59    751.07 o 
   3  13  -3    17695.82    19757.84   1329.78 o 
   5  13  -3    16562.45    19401.56   1600.14 o 
   7  13  -3      834.23     -154.28   1415.41 o 
   9  13  -3     3084.97     1756.34   1755.67 o 
  11  13  -3     6678.00     5068.72   2273.63 o 
  13  13  -3     4949.18     5566.24   3326.00 o 
   1  15  -3      501.09      184.06   1608.42 o 
   3  15  -3    11390.41    16197.17   2423.23 o 
   5  15  -3     7016.25     6932.67   2159.33 o 
   7  15  -3      667.05      380.89   1253.00 o 
   2   0  -2   362207.84   315161.81  14593.95 o 
   6   0  -2   194336.45   222339.30   8370.86 o 
  10   0  -2   115445.28   123463.00   5794.67 o 
  14   0  -2    25754.83    24893.62   1796.16 o 
  18   0  -2    14375.11    15796.05   1664.14 o 
  22   0  -2     6145.20     4876.03   1485.29 o 
   0   2  -2    78810.62    91396.27   2920.49 o 
   2   2  -2    14790.36    10341.78    384.41 o 
   4   2  -2    76756.05    76096.98   6508.06 o 
   6   2  -2    54670.14    46441.50   1419.75 o 
   8   2  -2    64074.70    70503.06   1930.25 o 
  10   2  -2   108523.25   101635.99   2757.01 o 
  12   2  -2    75239.79    73381.58   2076.45 o 
  14   2  -2     2876.72     2755.66    434.33 o 
  16   2  -2    15915.12    15518.23    847.35 o 
  18   2  -2      207.30     -204.99    455.82 o 
  20   2  -2     9610.59    10097.29   1114.27 o 
  22   2  -2      222.70     2611.35   1492.91 o 
   2   4  -2    92256.88    91136.61   3741.31 o 
   4   4  -2    21861.69    20099.96   1026.02 o 
   6   4  -2    95654.19    91400.78   2932.77 o 
   8   4  -2     5478.52     4841.99    352.41 o 
  10   4  -2    33488.72    32293.75   1060.26 o 
  12   4  -2    18879.36    18526.18    808.70 o 
  14   4  -2    53292.82    51205.68   1587.82 o 
  16   4  -2     5745.41     6464.22    623.04 o 
  18   4  -2     9610.07     9286.08    915.51 o 
  20   4  -2      646.10      608.21    684.82 o 
  22   4  -2     9184.33     8637.56   1707.43 o 
  24   4  -2        5.60     1108.29   1569.07 o 
   0   6  -2   413095.63   370404.19  11725.13 o 
   2   6  -2    87179.88    80128.81   2000.73 o 
   4   6  -2    33237.60    37213.78   1064.00 o 
   6   6  -2    55224.38    51211.63   1809.35 o 
   8   6  -2    75127.66    68367.96   2474.17 o 
  10   6  -2     7832.15     7009.41    551.10 o 
  12   6  -2    14677.40    13916.69   1039.43 o 
  14   6  -2       32.35       85.82    573.98 o 
  16   6  -2    13805.86    14305.66   1174.06 o 
  18   6  -2      333.71     1024.36    764.67 o 
  20   6  -2     7434.91     6894.57   1022.69 o 
  22   6  -2      208.51      549.62    896.38 o 
   2   8  -2    29998.96    28381.96    987.89 o 
   4   8  -2      916.49      502.22    336.27 o 
   6   8  -2    43072.43    41732.99   1248.94 o 
   8   8  -2      179.25     -142.08    419.62 o 
  10   8  -2    41088.65    39200.39   1873.06 o 
  12   8  -2     6644.48     7059.70    954.63 o 
  14   8  -2    10125.87     8978.83   1069.41 o 
  16   8  -2     4564.77     5600.91   1030.03 o 
  18   8  -2     9365.52     9066.11   1192.73 o 
  20   8  -2      338.39     -431.54    960.86 o 
   0  10  -2    35242.29    35334.92   1722.10 o 
   2  10  -2     2058.89     1768.07    453.82 o 
   4  10  -2    84173.54    92503.70   3873.59 o 
   6  10  -2     9841.04    10434.29   1258.45 o 
   8  10  -2    14415.36    13137.48   1357.08 o 
  10  10  -2      490.80     -118.86    915.31 o 
  12  10  -2    19103.77    17909.91   1517.11 o 
  14  10  -2      305.21    -1296.08    948.12 o 
  16  10  -2     7167.62     7015.56   1201.13 o 
  18  10  -2      270.09    -1005.49    993.87 o 
   2  12  -2    19282.75    24201.34   1822.87 o 
   4  12  -2      351.76      337.84    647.93 o 
   6  12  -2    12369.86    13909.76   1549.39 o 
   8  12  -2      347.22     -630.95   2052.00 o 
  10  12  -2    10434.24    12673.50   2067.99 o 
  12  12  -2     2727.95     2007.42   2003.26 o 
  14  12  -2     3457.70     2361.60   1781.75 o 
  16  12  -2     1077.00     -898.23   2764.75 o 
   0  14  -2    46218.99    56523.79   3938.86 o 
   2  14  -2     3418.83     3666.45   1165.82 o 
   4  14  -2     4353.82     2759.02   1096.65 o 
   6  14  -2       71.32     -166.81   1074.98 o 
   8  14  -2    19082.21    22209.92   1810.53 o 
  10  14  -2       62.37       15.59   3058.67 o 
  12  14  -2     1594.10      421.63   2927.93 o 
   2  16  -2     3802.68     5438.49   1886.41 o 
   1   1  -1    34614.80    40610.77   2870.81 o 
   3   1  -1   110951.95   126290.64   3998.32 o 
   5   1  -1   707192.06   728124.81  27421.99 o 
   7   1  -1    89652.20    97225.65   3039.09 o 
   9   1  -1    39584.63    43803.00   1285.57 o 
  11   1  -1    75347.31    74723.34   2044.18 o 
  13   1  -1    23835.45    22425.27    866.73 o 
  15   1  -1    12472.22    13146.08    726.91 o 
  17   1  -1     6210.38     5245.69    551.01 o 
  19   1  -1     7178.83     8035.83    957.56 o 
  21   1  -1     5874.31     6403.64   1376.12 o 
  23   1  -1     4611.00     5847.13   1142.96 o 
  25   1  -1     2193.28     4229.92   1807.71 o 
   1   3  -1   248423.48   226229.11   5783.86 o 
   3   3  -1     3933.98     4501.07    359.51 o 
   5   3  -1    29036.73    26629.66    679.83 o 
   7   3  -1    73396.78    76877.84   1831.18 o 
   9   3  -1    90630.54    88476.88   2392.91 o 
  11   3  -1    51529.38    51201.34   1496.77 o 
  13   3  -1    14285.69    13109.45    706.70 o 
  15   3  -1    25920.92    22274.77    958.57 o 
  17   3  -1    23971.77    24076.05   1065.88 o 
  19   3  -1     8481.34     9073.93    786.27 o 
  21   3  -1     1647.81     1035.93   1293.62 o 
  23   3  -1     1404.36     1697.28   1478.94 o 
   1   5  -1    46042.39    39098.66   1064.69 o 
   3   5  -1    87060.45    83633.78   2007.80 o 
   5   5  -1    59735.14    54517.28   1707.04 o 
   7   5  -1   127760.79   117450.42   2766.73 o 
   9   5  -1    20046.65    20374.32    676.73 o 
  11   5  -1    15285.26    15263.25    595.97 o 
  13   5  -1     8212.36     8588.67    645.28 o 
  15   5  -1    12876.01    13017.95    847.27 o 
  17   5  -1     8342.22     7916.42    852.71 o 
  19   5  -1     4227.21     4546.38    863.88 o 
  21   5  -1     4806.91     5007.21    962.06 o 
  23   5  -1     2196.39     3535.45   1697.28 o 
   1   7  -1      577.15      322.50    286.78 o 
   3   7  -1   107199.07   109596.83   3038.67 o 
   5   7  -1   179540.78   170441.38   3971.55 o 
   7   7  -1    23587.34    22979.59    692.24 o 
   9   7  -1      266.49       39.31    298.80 o 
  11   7  -1     7047.10     6151.30    790.61 o 
  13   7  -1    25649.40    25909.44   1460.06 o 
  15   7  -1     9738.80    10177.11   1112.03 o 
  17   7  -1     1229.94     1155.41    829.02 o 
  19   7  -1     1999.92     1933.94    897.70 o 
  21   7  -1     3597.79     4198.96   1077.62 o 
   1   9  -1    27753.17    27044.32   1432.40 o 
   3   9  -1    24031.33    24538.45    922.69 o 
   5   9  -1    18065.00    15595.40    744.70 o 
   7   9  -1    14543.55    13300.75    724.92 o 
   9   9  -1    25103.31    24349.59   1504.23 o 
  11   9  -1    29938.57    28911.92   2255.04 o 
  13   9  -1     7388.07     5655.85   1040.87 o 
  15   9  -1     9683.75     9852.86   1231.48 o 
  17   9  -1     6565.23     7106.53   1166.85 o 
  19   9  -1     5565.44     5823.21   1234.87 o 
  21   9  -1      919.79      769.06   1086.64 o 
   1  11  -1    34199.24    37293.25   1505.32 o 
   3  11  -1    17081.25    18415.86    913.68 o 
   5  11  -1     8649.24    10889.14    889.03 o 
   7  11  -1    21100.66    21215.75   1565.21 o 
   9  11  -1    21400.78    22051.13   1632.73 o 
  11  11  -1     5182.22     5059.90   1101.08 o 
  13  11  -1     1976.79      816.40   1095.86 o 
  15  11  -1     4081.55     4744.19   1889.58 o 
  17  11  -1     9297.03     7742.29   1913.70 o 
   1  13  -1     5507.69     6787.67   1150.87 o 
   3  13  -1    17719.97    20124.55   1275.16 o 
   5  13  -1    22665.76    24701.49   1729.97 o 
   7  13  -1    12763.48    13639.05   1897.26 o 
   9  13  -1     1309.32     1009.14   1723.36 o 
  11  13  -1     1230.33     1079.35   2305.94 o 
  13  13  -1     6334.52     8882.36   2177.79 o 
   1  15  -1     3529.71     4628.03   1212.01 o 
   3  15  -1     6494.29     8721.34   2017.16 o 
   5  15  -1     6765.57     8208.38   1929.57 o 
   7  15  -1     5886.87     5640.32   2095.86 o 
   9  15  -1     1331.93     1637.87   1296.47 o 
   4   0   0     2540.79     2056.45    210.49 o 
   8   0   0   225718.11   250952.72   8509.22 o 
  12   0   0    21919.02    22538.16   1014.02 o 
  16   0   0    24987.05    21756.66   1104.39 o 
  20   0   0    16243.67    16982.90   1871.05 o 
  24   0   0     7633.88     7990.05   1900.37 o 
   2   2   0   176210.03   183297.42   4648.28 o 
   4   2   0    35482.06    42331.10   1160.48 o 
   6   2   0   107584.84   114557.16   2971.58 o 
   8   2   0    14315.38    15037.26    586.93 o 
  10   2   0   178142.53   184257.94   4760.95 o 
  12   2   0    25278.36    25052.24   1215.01 o 
  14   2   0    52741.35    51055.84   1564.21 o 
  16   2   0    26821.21    25795.03   1032.28 o 
  18   2   0    12227.83    11346.47    784.87 o 
  20   2   0       60.82       32.38    834.93 o 
  22   2   0    11661.14    12929.72   1322.77 o 
  24   2   0      714.40     2686.24   1590.65 o 
   0   4   0   149529.75   129525.83   4204.93 o 
   2   4   0   260982.00   246366.16   5908.59 o 
   4   4   0   207777.92   195740.28   4384.42 o 
   6   4   0    19768.73    17985.90    561.39 o 
   8   4   0    16689.27    20303.30    627.45 o 
  10   4   0    27270.20    29301.49    930.74 o 
  12   4   0   144885.50   138143.42   3687.12 o 
  14   4   0      822.24      871.96    410.75 o 
  16   4   0     8838.74     8945.12    702.14 o 
  18   4   0     2705.60     2296.90    567.69 o 
  20   4   0    12504.13    13969.42   1848.20 o 
  22   4   0       34.95     1789.94   1467.52 o 
  24   4   0     2383.69     3229.53   1693.47 o 
   2   6   0   247314.84   242099.89   5486.45 o 
   4   6   0    55124.85    52581.98   1376.42 o 
   6   6   0     1202.04     1327.14    260.44 o 
   8   6   0    10879.25    11131.04    524.20 o 
  10   6   0    60145.38    56888.45   1486.14 o 
  12   6   0    10457.02    10223.55    712.28 o 
  14   6   0     1466.88      807.32    484.04 o 
  16   6   0     3763.25     4062.65    821.72 o 
  18   6   0    15573.64    17025.94   1319.13 o 
  20   6   0      155.99      321.97    823.59 o 
  22   6   0     2591.00     2754.79   1729.01 o 
   0   8   0   124731.92   119477.91   7023.43 o 
   2   8   0    54499.58    50456.55   1415.18 o 
   4   8   0    27316.18    29492.23    963.59 o 
   6   8   0    12495.57    10412.30    592.24 o 
   8   8   0    74933.60    65816.42   3671.68 o 
  10   8   0    33810.90    32756.48   1670.18 o 
  12   8   0     4230.64     4887.26    873.81 o 
  14   8   0     2136.37     2044.96    884.20 o 
  16   8   0    21271.21    20974.75   1539.32 o 
  18   8   0       15.74     -426.76    982.49 o 
  20   8   0     4890.64     5853.22   1176.15 o 
  22   8   0       18.80      197.88   1059.35 o 
   2  10   0     9366.38    10332.17    642.73 o 
   4  10   0       74.41      -19.58    513.40 o 
   6  10   0   103040.34   108456.45   4005.05 o 
   8  10   0      327.53     -710.06    704.34 o 
  10  10   0     3362.58     2553.50    891.99 o 
  12  10   0        0.96     -712.29    857.73 o 
  14  10   0    40169.27    41184.21   2174.22 o 
  16  10   0       18.50     -339.54   1063.27 o 
  18  10   0     5450.79     2919.26   3168.60 o 
   0  12   0    24074.87    27519.95   2579.36 o 
   2  12   0    17167.66    17891.00   1170.70 o 
   4  12   0    23046.71    25767.88   1340.58 o 
   6  12   0     7996.03     8962.88    881.19 o 
   8  12   0    23983.19    27109.66   1754.56 o 
  10  12   0    10940.66    12271.44   1420.32 o 
  12  12   0    15209.39    13958.35   1553.57 o 
  14  12   0     2339.36     1631.33   1294.25 o 
  16  12   0     3617.21     2836.37   1327.89 o 
   2  14   0    22179.07    26584.78   1913.98 o 
   4  14   0     2444.42     2638.01   1649.04 o 
   6  14   0     3104.93     3654.72   1636.98 o 
   8  14   0     3582.94     6168.08   2012.78 o 
  10  14   0    12721.19    15059.23   2250.72 o 
  12  14   0     1458.16      439.24   1276.95 o 
   0  16   0     1563.80     1495.45   1627.46 o 
   2  16   0     6224.59     5637.78   1882.60 o 
   1   1   1    27506.23    35097.04   3044.24 o 
   3   1   1   122066.96   133989.47   7354.52 o 
   5   1   1   684636.63   727381.38  24582.53 o 
   7   1   1    76629.04    84561.50   2344.74 o 
   9   1   1    42489.97    46367.35   1313.91 o 
  11   1   1    73385.20    72783.95   2038.63 o 
  13   1   1    21402.40    21024.19   1034.82 o 
  15   1   1     9783.94    10600.64    685.04 o 
  17   1   1     6895.59     6787.66    817.89 o 
  19   1   1     7701.34     7916.00    962.32 o 
  21   1   1     5549.10     5632.86   1134.25 o 
  23   1   1     4215.19     5210.06   1152.87 o 
  25   1   1     2377.74     3456.24   1274.06 o 
   1   3   1   226152.94   200698.91   7397.24 o 
   3   3   1     3470.73     4070.32    212.04 o 
   5   3   1    28273.07    27413.29    739.09 o 
   7   3   1    74171.38    76405.20   2063.55 o 
   9   3   1    88068.03    90600.22   2443.58 o 
  11   3   1    48505.95    50029.21   1507.14 o 
  13   3   1    15816.28    15184.14    759.07 o 
  15   3   1    28449.74    24530.09    979.25 o 
  17   3   1    23307.09    22523.07   1002.84 o 
  19   3   1     7790.51     9099.37   1048.56 o 
  21   3   1     1650.40     1905.21   1011.19 o 
  23   3   1     1505.07     2406.98   1586.84 o 
   1   5   1    47971.76    39820.66   1048.74 o 
   3   5   1    68027.61    68499.13   1662.15 o 
   5   5   1    58048.65    55568.79   1388.64 o 
   7   5   1   135165.67   133888.78   3052.97 o 
   9   5   1    22601.06    24697.54   1221.15 o 
  11   5   1    13331.81    14189.99    609.11 o 
  13   5   1     8894.88     9929.41    703.75 o 
  15   5   1    13929.71    14044.26    861.39 o 
  17   5   1     7611.39     7253.57    718.16 o 
  19   5   1     3796.39     4213.10    844.54 o 
  21   5   1     4960.89     4460.95   1655.39 o 
  23   5   1     2417.28     3306.96   1641.42 o 
   1   7   1       68.67     -260.51    247.87 o 
   3   7   1   102072.38    94571.80   2302.86 o 
   5   7   1   181591.53   175077.36   6469.79 o 
   7   7   1    24621.81    23963.93   1014.10 o 
   9   7   1     1065.61     1011.45    324.89 o 
  11   7   1     6301.01     6536.34    490.62 o 
  13   7   1    23580.00    25631.90   1746.57 o 
  15   7   1     9798.60    11156.36   1404.05 o 
  17   7   1     1255.37      922.88    854.66 o 
  19   7   1     2116.92     1180.91    917.36 o 
  21   7   1     3571.00     4036.42   1061.89 o 
   1   9   1    22728.63    21956.32    838.04 o 
   3   9   1    27235.94    26434.98    953.71 o 
   5   9   1    21123.76    19555.56   1006.77 o 
   7   9   1    11636.10    10879.15    872.21 o 
   9   9   1    22140.51    20204.02   1076.70 o 
  11   9   1    31949.90    32389.10   1770.73 o 
  13   9   1     7468.41     6318.80   1082.50 o 
  15   9   1     8172.23     6603.52   1113.02 o 
  17   9   1     6479.84     8484.20   1789.37 o 
  19   9   1     5820.96     4659.93   1485.29 o 
  21   9   1      858.45      212.09   1624.29 o 
   1  11   1    29315.75    32682.55   1382.41 o 
   3  11   1    19553.98    20329.96   1087.79 o 
   5  11   1    10873.64    10779.49    866.54 o 
   7  11   1    18720.48    18292.35   1125.69 o 
   9  11   1    19778.47    22315.86   1609.64 o 
  11  11   1     5875.06     7826.38   1880.13 o 
  13  11   1     2036.38      860.55   1727.17 o 
  15  11   1     3645.24     4128.14   2169.54 o 
  17  11   1     9299.42     9402.27   1855.95 o 
   1  13   1     7248.38     8464.35   1177.69 o 
   3  13   1    15096.33    19008.79   1682.84 o 
   5  13   1    21182.26    24539.44   1347.87 o 
   7  13   1    14076.34    14637.87   1401.22 o 
   9  13   1     1885.73     1760.23   1565.26 o 
  11  13   1      996.32      926.81   1166.23 o 
  13  13   1     5702.61     8788.84   1798.25 o 
   1  15   1     4219.53     5475.90   1190.92 o 
   3  15   1     5319.86     6988.71   1262.29 o 
   5  15   1     6635.53     6299.12   1920.68 o 
   7  15   1     6758.40     6657.09   2057.78 o 
   9  15   1     1448.02      505.21   1882.60 o 
   2   0   2   356081.38   400555.47  37423.59 o 
   6   0   2   186919.11   220417.05  14527.95 o 
  10   0   2   109572.41   117277.80   3883.60 o 
  14   0   2    28430.30    26851.93   1471.20 o 
  18   0   2    12842.04    14977.30   1751.73 o 
  22   0   2     6603.72     6450.18   1589.38 o 
   0   2   2    85256.23   109827.76   3477.28 o 
   2   2   2    14632.61    11896.57   1017.97 o 
   4   2   2    59439.07    67743.05   2264.51 o 
   6   2   2    54554.77    48958.95   1748.33 o 
   8   2   2    66424.25    76230.19   2899.95 o 
  10   2   2   111191.97   111182.80   4090.55 o 
  12   2   2    75624.01    76232.48   2285.94 o 
  14   2   2     3605.30     3527.60    421.97 o 
  16   2   2    14584.50    13735.32    791.37 o 
  18   2   2      351.70     -228.70    689.87 o 
  20   2   2     9834.29    10093.08   1097.89 o 
  22   2   2      236.54      607.66    990.08 o 
  24   2   2     4018.65     4302.63   1237.71 o 
   2   4   2    96897.81    95678.91   4890.45 o 
   4   4   2    20737.42    21585.28   1289.91 o 
   6   4   2    89147.95    97220.30   3095.28 o 
   8   4   2     5914.07     5931.61    443.83 o 
  10   4   2    39626.18    40077.48   1605.39 o 
  12   4   2    19222.65    20655.12    877.55 o 
  14   4   2    50272.16    51641.96   1694.67 o 
  16   4   2     6154.84     7472.55    659.19 o 
  18   4   2    11033.19     9926.70    785.58 o 
  20   4   2      789.34      776.49    895.89 o 
  22   4   2     9161.54    10171.08   1744.24 o 
  24   4   2       10.64     2787.79   1645.23 o 
   0   6   2   406356.94   347837.47  10958.27 o 
   2   6   2    90500.03    82796.09   2003.08 o 
   4   6   2    43987.00    49698.21   1284.08 o 
   6   6   2    56057.49    53682.82   1689.57 o 
   8   6   2    73578.63    73505.34   2210.16 o 
  10   6   2     8336.88     7533.71    503.55 o 
  12   6   2    15734.45    15974.86    714.98 o 
  14   6   2       87.34     -241.68    497.42 o 
  16   6   2    13906.54    15126.17    957.83 o 
  18   6   2      322.22     1119.10    797.20 o 
  20   6   2     7253.00     6713.78   1025.19 o 
  22   6   2      181.97      967.39   1637.61 o 
   2   8   2    27857.66    26793.67    878.03 o 
   4   8   2      512.86      222.96    300.50 o 
   6   8   2    44700.61    42609.72   1491.11 o 
   8   8   2      434.79       77.66    457.74 o 
  10   8   2    39915.84    39981.39   1245.64 o 
  12   8   2     6216.72     7024.58    716.16 o 
  14   8   2    10936.92    11034.19   1113.53 o 
  16   8   2     4626.23     6122.53   1107.37 o 
  18   8   2     8646.72     7806.38   1214.67 o 
  20   8   2      473.23     1189.60   1519.56 o 
   0  10   2    39887.13    39060.55   1732.48 o 
   2  10   2     2245.45     3007.78    563.02 o 
   4  10   2    78792.78    80658.55   5222.97 o 
   6  10   2     9460.60    10405.02    807.79 o 
   8  10   2    18186.37    16569.45   1065.48 o 
  10  10   2      270.77     -703.08    797.40 o 
  12  10   2    17185.62    18734.79   1526.09 o 
  14  10   2      298.60     -125.17   1482.69 o 
  16  10   2     7363.76     7563.58   1338.47 o 
  18  10   2      243.55     -821.04   1513.79 o 
   2  12   2    18272.27    19162.84   1456.20 o 
   4  12   2      424.29      269.32    613.28 o 
   6  12   2    12784.34    15487.27   1102.30 o 
   8  12   2      621.02     1193.95    964.51 o 
  10  12   2     9369.87    11262.75   1409.18 o 
  12  12   2     2677.76     2943.04   1447.84 o 
  14  12   2     3317.52     4654.07   2509.10 o 
  16  12   2     1078.28     1475.21   2008.91 o 
   0  14   2    43940.64    54703.52   3806.84 o 
   2  14   2     3391.42     5408.10   1141.97 o 
   4  14   2     6324.96     7287.83   1174.22 o 
   6  14   2      176.37     1362.16   1616.04 o 
   8  14   2    17686.80    24398.57   2881.47 o 
  10  14   2       64.61      532.70   1168.13 o 
  12  14   2     2083.17     3535.31   1584.30 o 
   2  16   2     4012.29     5193.97   1279.19 o 
   1   1   3   108156.40   133227.08   7045.01 o 
   3   1   3    26399.89    32753.23   1158.76 o 
   5   1   3   180471.08   193675.38  20769.73 o 
   7   1   3   155371.66   170834.39   6477.49 o 
   9   1   3    18854.35    18887.21    538.36 o 
  11   1   3     2992.75     3398.03    333.38 o 
  13   1   3    19752.12    18795.84    649.91 o 
  15   1   3    20308.82    19562.55    842.92 o 
  17   1   3     3077.78     3556.16    783.66 o 
  19   1   3     1278.05     1129.16    824.50 o 
  21   1   3     8882.16    10269.46   1202.65 o 
  23   1   3     3947.03     4253.55   1164.31 o 
  25   1   3     1359.90     1478.13   1194.66 o 
   1   3   3    65428.81    62742.04   2097.85 o 
   3   3   3    92636.05    95443.58   9323.55 o 
   5   3   3   114766.65   117320.38   9410.81 o 
   7   3   3    45103.22    45228.89   2081.50 o 
   9   3   3    80635.91    90359.33   4746.52 o 
  11   3   3    39487.08    41004.38   2115.87 o 
  13   3   3    20584.09    20114.04    881.82 o 
  15   3   3    11357.84    10795.95    724.01 o 
  17   3   3    25142.49    25371.75   1108.13 o 
  19   3   3     8458.58     8904.07   1031.87 o 
  21   3   3     1813.02      851.68    950.56 o 
  23   3   3     1423.47     1082.93   1078.19 o 
   1   5   3    13433.44    15192.38    519.29 o 
   3   5   3   125746.86   121552.80   5393.02 o 
   5   5   3   140965.38   148522.39   8880.73 o 
   7   5   3    20421.77    24201.72    798.97 o 
   9   5   3    21432.46    22709.32   1153.91 o 
  11   5   3    66159.04    69466.28   2984.44 o 
  13   5   3    15590.94    15584.22    872.60 o 
  15   5   3     1267.51     1204.56    521.96 o 
  17   5   3    13204.89    12933.21    896.98 o 
  19   5   3    11109.87    12616.31   1225.83 o 
  21   5   3     1340.35     1697.28   1562.72 o 
  23   5   3     2152.30     4266.73   1839.44 o 
   1   7   3    46889.38    44916.69   1209.38 o 
   3   7   3    78988.27    75179.43   1863.61 o 
   5   7   3   122408.60   119597.27   2826.14 o 
   7   7   3     4229.25     4474.67    669.87 o 
   9   7   3    22719.80    23787.03    861.40 o 
  11   7   3    20625.09    22789.62    881.29 o 
  13   7   3    17045.10    17364.12   1001.01 o 
  15   7   3     6683.25     7638.23    859.29 o 
  17   7   3     5282.83     6026.62   1043.47 o 
  19   7   3     3867.54     4455.64   1044.55 o 
  21   7   3     2363.98     3254.92   1815.33 o 
   1   9   3    48031.83    45391.64   1299.95 o 
   3   9   3      744.22      538.24    437.59 o 
   5   9   3     4655.93     5344.43    593.49 o 
   7   9   3    46914.39    46360.88   1643.60 o 
   9   9   3    14876.85    15235.77    793.09 o 
  11   9   3     1695.10     1852.74    773.36 o 
  13   9   3     3492.15     4283.07   1036.68 o 
  15   9   3    16236.92    16342.72   1865.97 o 
  17   9   3     3558.28     3179.20   1154.98 o 
  19   9   3     1945.48      994.76   1062.33 o 
   1  11   3    24307.26    24524.13   1506.54 o 
   3  11   3      508.65      834.88    555.32 o 
   5  11   3     2627.20     2920.30    652.35 o 
   7  11   3    24358.07    23783.45   2096.62 o 
   9  11   3     9451.70    11832.52   1261.90 o 
  11  11   3      147.58        6.91   1361.46 o 
  13  11   3     4242.93     4729.20   1239.05 o 
  15  11   3     8741.36     9807.70   1394.03 o 
  17  11   3     2445.12     2169.49   1805.24 o 
   1  13   3     2202.44     2006.75    897.66 o 
   3  13   3    17879.67    19747.16   1538.21 o 
   5  13   3    15943.28    17224.93   1528.63 o 
   7  13   3      600.36      456.97   1544.95 o 
   9  13   3     3722.17     6336.49   1228.24 o 
  11  13   3     6712.81     8010.29   2540.26 o 
  13  13   3     5014.95     7602.73   1416.33 o 
   1  15   3      489.87      925.49   1102.29 o 
   3  15   3    11656.57    18538.75   1827.64 o 
   5  15   3     6941.33    10452.88   2046.35 o 
   7  15   3      320.85       46.97   1626.19 o 
   4   0   4   173520.88   227623.48   9819.85 o 
   8   0   4    84895.06    84435.80   6513.14 o 
  12   0   4    15512.79    13344.91    994.68 o 
  16   0   4    36576.74    36362.38   2203.63 o 
  20   0   4     6209.91     5556.54   1371.05 o 
  24   0   4     4429.21     4226.11   1730.28 o 
   2   2   4   106507.46   122317.28  13065.00 o 
   4   2   4    17225.30    15480.37   3475.66 o 
   6   2   4    71220.95    84548.58   2758.15 o 
   8   2   4     2811.80     3303.73    320.76 o 
  10   2   4    58072.87    62246.91   2206.74 o 
  12   2   4    12134.09    12506.35    665.41 o 
  14   2   4    39169.93    36989.07   1760.96 o 
  16   2   4    12178.62    13060.27   1080.76 o 
  18   2   4     8283.27     8341.45    922.08 o 
  20   2   4      487.75      781.32    859.11 o 
  22   2   4     6615.92     6649.61   1164.86 o 
  24   2   4      319.40      851.16   1180.14 o 
   0   4   4   199095.70   216303.02   6810.13 o 
   2   4   4    53631.52    48475.59   3065.05 o 
   4   4   4   143768.22   146555.97  17318.33 o 
   6   4   4     9293.88     8650.07    616.71 o 
   8   4   4    80452.05    83304.27   4934.43 o 
  10   4   4    11256.46    10867.17    723.59 o 
  12   4   4    79672.20    82728.10   5332.09 o 
  14   4   4     1246.51     1374.93    455.09 o 
  16   4   4    10831.82    10596.03    803.56 o 
  18   4   4      768.18      531.48    801.34 o 
  20   4   4     7882.77     8584.94   2349.16 o 
  22   4   4      363.18     -122.22   1120.02 o 
  24   4   4     3320.74     3437.71   1773.44 o 
   2   6   4    78662.79    82025.91   4601.88 o 
   4   6   4    14385.77    15709.49    560.46 o 
   6   6   4    85354.29    90651.95   5042.64 o 
   8   6   4     6921.90     8428.84    738.62 o 
  10   6   4    29246.71    31621.11   1506.05 o 
  12   6   4     5218.79     5423.02    481.86 o 
  14   6   4    19683.52    19291.38    848.10 o 
  16   6   4     2073.53     2873.08    659.81 o 
  18   6   4    15179.91    15953.16   1080.49 o 
  20   6   4      449.35     1166.68   1665.54 o 
  22   6   4     3254.56     3851.65   1857.22 o 
   0   8   4    58746.50    60207.87   2217.32 o 
   2   8   4    37494.89    32931.85    997.26 o 
   4   8   4    40262.60    40118.07   1402.41 o 
   6   8   4    17123.61    16878.04    913.55 o 
   8   8   4    39637.77    38820.55   1463.90 o 
  10   8   4    11124.13    11128.40    697.34 o 
  12   8   4    17495.57    18358.68   1169.11 o 
  14   8   4     2187.90     2077.65    713.68 o 
  16   8   4    11666.06    13097.34   1331.92 o 
  18   8   4      162.44      347.56   1027.15 o 
  20   8   4     5129.19     7819.46   1402.15 o 
   2  10   4    20943.18    21620.95   1496.62 o 
   4  10   4      482.32      461.07    532.51 o 
   6  10   4    21301.19    23035.50   1467.30 o 
   8  10   4      352.62      870.68    576.97 o 
  10  10   4    24982.14    25668.99   1314.47 o 
  12  10   4      223.86     -475.47    962.52 o 
  14  10   4    10992.73    14418.34   1523.37 o 
  16  10   4      141.29      340.59   1055.40 o 
  18  10   4     4291.42     4063.38   1939.79 o 
   0  12   4    13626.21    14823.71   1937.06 o 
   2  12   4    14728.17    16388.39   1405.61 o 
   4  12   4    10572.30    12268.06   1161.28 o 
   6  12   4     9016.79    10173.44    977.30 o 
   8  12   4    15932.18    17504.80   1263.24 o 
  10  12   4     4320.84     4945.62   1152.04 o 
  12  12   4     4080.99     4590.61   1204.10 o 
  14  12   4     1321.17      544.86   1891.49 o 
  16  12   4     3407.52     3815.11   1668.78 o 
   2  14   4     8726.38    10895.05   1309.01 o 
   4  14   4      515.19     1047.46    995.90 o 
   6  14   4     8655.96     9849.58   1292.83 o 
   8  14   4     2697.06     2431.10   1591.92 o 
  10  14   4     6153.48     8391.17   2149.17 o 
   1   1   5    33944.91    45479.21   4057.54 o 
   3   1   5   138448.47   158923.03  16481.51 o 
   5   1   5    77484.12    79131.41   7424.35 o 
   7   1   5    13285.64    14145.28   1467.17 o 
   9   1   5    51896.66    57083.53   3644.19 o 
  11   1   5    83158.37    83461.69   3937.17 o 
  13   1   5     7922.80     8315.43    554.01 o 
  15   1   5     5083.91     5179.38   1025.71 o 
  17   1   5     6857.45     8218.87    915.65 o 
  19   1   5     6056.64     6521.17    954.24 o 
  21   1   5     4240.87     4919.96   1080.21 o 
  23   1   5     1726.14     1658.24   1437.69 o 
   1   3   5    83122.02    87616.31   1995.70 o 
   3   3   5    31637.34    31283.01   4331.73 o 
   5   3   5   122387.48   117178.93  23485.89 o 
   7   3   5    66266.07    68872.70   5410.80 o 
   9   3   5    18107.69    17206.11   1338.54 o 
  11   3   5     2208.04     2780.58    428.16 o 
  13   3   5    23273.61    24211.30   1400.67 o 
  15   3   5    17713.97    17927.72    933.23 o 
  17   3   5     6006.32     6165.37   1115.27 o 
  19   3   5     3358.38     2612.79    893.77 o 
  21   3   5     2567.93     2511.92   1029.04 o 
  23   3   5     2478.47     2799.17   1211.70 o 
   1   5   5    93128.09    95406.03   2938.08 o 
   3   5   5    11053.62    13992.31   1256.39 o 
   5   5   5     8388.70     9449.76   1371.67 o 
   7   5   5    63997.41    66543.20   4939.92 o 
   9   5   5    21577.76    22663.76   1575.67 o 
  11   5   5     6208.93     7255.69    809.22 o 
  13   5   5     9637.09    10917.14   1476.86 o 
  15   5   5    16657.03    19014.42   1631.93 o 
  17   5   5     3504.90     3688.92    683.37 o 
  19   5   5     1709.28     2629.62    955.93 o 
  21   5   5     3252.56     3249.56   1699.18 o 
  23   5   5     3210.02     6792.91   2010.81 o 
   1   7   5    56905.75    52506.51   1370.61 o 
   3   7   5     5321.67     5163.07    367.41 o 
   5   7   5    27845.75    27674.64   1586.36 o 
   7   7   5    27986.44    31820.43   1529.21 o 
   9   7   5    30608.93    32615.44   2191.28 o 
  11   7   5    16059.13    17015.66   1629.36 o 
  13   7   5    15570.11    16710.58    839.56 o 
  15   7   5     2952.67     3378.67    926.51 o 
  17   7   5     3908.54     4975.92    829.07 o 
  19   7   5     5048.85     4394.36   1137.02 o 
  21   7   5     1725.83     1383.74   1866.10 o 
   1   9   5       37.35     -400.12    422.99 o 
   3   9   5    58698.36    56254.62   1845.28 o 
   5   9   5    20662.00    22148.64   1078.75 o 
   7   9   5     3143.83     3019.28    606.53 o 
   9   9   5     6736.62     8237.03    789.36 o 
  11   9   5    17670.89    18902.45   1140.09 o 
  13   9   5     8763.61     8527.52    918.44 o 
  15   9   5     1700.09     2749.00   1854.04 o 
  17   9   5     6490.47     7736.06   2163.20 o 
  19   9   5     3016.76     3207.18   1286.00 o 
   1  11   5     3475.01     4717.95    814.54 o 
   3  11   5    37122.74    36113.72   1894.86 o 
   5  11   5    10382.27    10843.26    853.31 o 
   7  11   5     3661.28     3110.97    718.94 o 
   9  11   5     6726.49     7461.95    844.09 o 
  11  11   5     5880.39     8110.14   1296.13 o 
  13  11   5     5831.08     5985.60   1232.42 o 
  15  11   5     2241.82     2327.24   1286.54 o 
  17  11   5     4082.14     3848.50   1526.54 o 
   1  13   5    19983.02    22110.96   1671.97 o 
   3  13   5     1379.07      908.23    881.69 o 
   5  13   5     2460.89     3785.26   1539.24 o 
   7  13   5     7843.68     8666.89   1841.98 o 
   9  13   5     7465.06     8787.34   1867.37 o 
  11  13   5     1408.35     2287.42   1185.53 o 
  13  13   5     2074.15     3826.69   3231.50 o 
   1  15   5     6250.19     8481.34   1334.99 o 
   3  15   5        1.34      251.26   1005.36 o 
   5  15   5     1562.86     3378.05   1571.61 o 
   7  15   5     5075.20     7569.89   1868.64 o 
   2   0   6    81459.73   120131.94   5338.97 o 
   6   0   6   162051.78   170367.64  30674.96 o 
  10   0   6    12452.45    14461.94   1306.18 o 
  14   0   6    58103.77    61452.75   3267.36 o 
  18   0   6     3695.75     4262.93   1244.11 o 
  22   0   6     8614.43     8726.41   1702.35 o 
   0   2   6   134401.56   154783.38   5472.89 o 
   2   2   6   186353.50   202539.03  13170.35 o 
   4   2   6    61380.78    74775.60   9256.25 o 
   6   2   6   102044.13   103945.48  12954.65 o 
   8   2   6    52574.43    53378.78   5498.76 o 
  10   2   6     9309.52     9203.32    630.55 o 
  12   2   6    30500.71    32193.78   1129.96 o 
  14   2   6     2495.99     3032.36    454.59 o 
  16   2   6    18726.84    19914.48   1288.37 o 
  18   2   6      923.13     1303.37    816.55 o 
  20   2   6     6511.63     6961.24   1078.78 o 
  22   2   6      566.19     1972.03   1078.02 o 
  24   2   6     2922.80     1804.87   1211.60 o 
   2   4   6    50068.98    59117.88   1789.30 o 
   4   4   6     2132.14     2685.05    338.74 o 
   6   4   6    20417.83    21287.11   4603.37 o 
   8   4   6    10870.50    11121.34   1170.11 o 
  10   4   6    75795.50    73752.20   5399.36 o 
  12   4   6     4124.15     4514.60    563.47 o 
  14   4   6    10209.21    10746.37   1115.28 o 
  16   4   6     2542.04     2807.85    600.72 o 
  18   4   6    17506.84    19211.66   1680.65 o 
  20   4   6      399.33      792.41   1006.67 o 
  22   4   6     1898.27     2392.93   1152.76 o 
   0   6   6    42066.70    42696.00   1583.13 o 
   2   6   6    27353.54    27114.24   1816.79 o 
   4   6   6   123548.82   129359.78  12243.41 o 
   6   6   6    27891.36    27967.12   3511.55 o 
   8   6   6    17955.97    18682.75   2152.63 o 
  10   6   6     1570.15     1839.79    422.71 o 
  12   6   6    17322.51    19497.93   1274.28 o 
  14   6   6     1914.64     2039.22    494.37 o 
  16   6   6    11143.84    12043.08    928.35 o 
  18   6   6     2134.66     2596.73   1067.10 o 
  20   6   6     3333.44     2967.40   1233.93 o 
  22   6   6      462.08     1044.82   1900.37 o 
   2   8   6    31578.55    31735.02   2253.64 o 
   4   8   6     5323.83     5465.42    754.99 o 
   6   8   6    37873.44    39591.77   3171.43 o 
   8   8   6    19826.38    21422.42   1090.02 o 
  10   8   6    12405.96    14026.31    779.71 o 
  12   8   6     3309.08     3637.44    567.22 o 
  14   8   6    12101.83    13035.58   1527.63 o 
  16   8   6      999.62     1424.13    797.88 o 
  18   8   6     4952.49     5179.65   1214.44 o 
  20   8   6     1358.21     3171.14   2008.27 o 
   0  10   6    41067.77    40398.98   2757.07 o 
   2  10   6      889.59     1595.11    760.88 o 
   4  10   6    19300.28    17691.72   1018.18 o 
   6  10   6     1388.83     1485.38    587.83 o 
   8  10   6    51994.96    58278.06   2039.62 o 
  10  10   6      388.22      518.71    526.13 o 
  12  10   6     8777.43     9803.65   1033.40 o 
  14  10   6      371.19      243.54   1111.93 o 
  16  10   6     6215.76     7725.41   2726.80 o 
  18  10   6      329.09     -457.56   1803.20 o 
   2  12   6    12596.93    13137.07   1475.77 o 
   4  12   6      861.72      415.24    794.80 o 
   6  12   6    14193.37    14639.83   1354.25 o 
   8  12   6     5031.74     5681.78   1045.08 o 
  10  12   6     6429.86     8745.46   2767.48 o 
  12  12   6      878.51     1229.69   1153.10 o 
  14  12   6     5045.91     7702.93   1440.52 o 
   0  14   6     4991.91     6309.28   1699.81 o 
   2  14   6     1367.50     1754.10    985.36 o 
   4  14   6    20297.35    23467.61   1773.73 o 
   6  14   6      648.63     1490.34   1078.17 o 
   8  14   6     5043.83     5616.20   1744.24 o 
  10  14   6      304.59     -634.69   1763.28 o 
   1   1   7   136004.64   190951.39   8309.30 o 
   3   1   7     3989.68     3780.50    354.22 o 
   5   1   7    15098.50    18408.71   1425.43 o 
   7   1   7    88918.98    88872.20  11743.53 o 
   9   1   7    52184.41    52195.94   5614.89 o 
  11   1   7     4427.38     5935.69    537.54 o 
  13   1   7    14313.39    16657.93   1083.92 o 
  15   1   7     8885.69    11500.90    980.65 o 
  17   1   7    13519.43    13149.25   1166.46 o 
  19   1   7     4607.54     3650.68    957.63 o 
  21   1   7     3370.88     3199.18   1150.81 o 
  23   1   7     2593.36     3236.60   1180.06 o 
   1   3   7     9583.42    10390.25    385.42 o 
   3   3   7   120271.41   141309.50   8015.55 o 
   5   3   7    58657.06    57902.20  10294.59 o 
   7   3   7    10213.80    11229.83   1259.46 o 
   9   3   7    14198.38    15264.95   1368.09 o 
  11   3   7    16505.94    18455.05    884.96 o 
  13   3   7    36755.40    38371.81   1515.42 o 
  15   3   7    14770.64    13932.04   1109.30 o 
  17   3   7     4518.14     4721.76    952.95 o 
  19   3   7     1858.92     1733.17    951.08 o 
  21   3   7     4445.26     4832.88   1145.88 o 
  23   3   7     2845.47     2186.75   1191.32 o 
   1   5   7     9488.84    10806.07    462.41 o 
   3   5   7   112523.17   128539.03   9799.17 o 
   5   5   7    32546.13    38291.30   3962.04 o 
   7   5   7     5388.71     7168.89   1174.10 o 
   9   5   7     4028.14     4681.95    646.65 o 
  11   5   7    40852.64    40273.54   2403.47 o 
  13   5   7    16747.39    17799.98   1951.55 o 
  15   5   7     2244.28     2006.69    631.58 o 
  17   5   7     4299.48     4673.07    953.94 o 
  19   5   7     8593.78     9939.63   1226.95 o 
  21   5   7     1782.23     1570.28   1186.57 o 
  23   5   7      447.94     1225.72   1358.41 o 
   1   7   7    57047.05    54379.02   2897.22 o 
   3   7   7    22529.12    24199.76   1984.14 o 
   5   7   7     8118.86     8332.03   1229.65 o 
   7   7   7    11786.08    14296.64    871.02 o 
   9   7   7    44073.40    47754.31   3365.53 o 
  11   7   7    19478.62    21090.21   1790.77 o 
  13   7   7     1686.54     1998.79    532.76 o 
  15   7   7     2294.65     1824.15    552.86 o 
  17   7   7     5429.24     6276.02    913.63 o 
  19   7   7     3537.12     4257.25   1275.36 o 
  21   7   7     2743.66     4330.20   2073.01 o 
   1   9   7    41756.17    40883.09   1953.93 o 
   3   9   7    11510.09    12135.26   1133.24 o 
   5   9   7    11138.71    12169.12    901.21 o 
   7   9   7    18070.87    20175.44   1090.42 o 
   9   9   7    11161.45    12496.62    950.77 o 
  11   9   7     7545.95     7581.28    685.87 o 
  13   9   7     7630.64     9347.44    753.90 o 
  15   9   7    11673.12    12201.73   1536.67 o 
  17   9   7     2964.79     1261.59   1222.91 o 
  19   9   7      534.81      444.54   1265.29 o 
   1  11   7    14312.54    14739.48   1285.78 o 
   3  11   7     6588.41     7077.13   1011.15 o 
   5  11   7    15957.56    16249.25   1449.73 o 
   7  11   7     8799.21     9851.55   1132.71 o 
   9  11   7     2385.97     2839.68    974.79 o 
  11  11   7     5870.37     7564.60    976.28 o 
  13  11   7    10084.91    13338.47   2194.93 o 
  15  11   7     5348.48     5759.42   1351.94 o 
  17  11   7      745.03     1791.54   1772.17 o 
   1  13   7    12627.48    14031.36   1407.69 o 
   3  13   7     8855.58     9136.06   1214.55 o 
   5  13   7     2852.40     4795.07   1141.04 o 
   7  13   7     3955.01     4736.64   1214.28 o 
   9  13   7     7121.71     8885.68   1299.74 o 
  11  13   7     4693.81     4865.88   1824.21 o 
  13  13   7     1716.13     1368.51   1970.19 o 
   1  15   7     2264.24     2472.05   1135.13 o 
   3  15   7     5679.63     7785.56   1230.80 o 
   5  15   7      842.68     2388.54   1126.28 o 
   4   0   8   222332.88   258533.08  39173.41 o 
   8   0   8     9124.04    10404.76   2530.17 o 
  12   0   8    68724.76    89466.49   4445.33 o 
  16   0   8    15685.20    17838.46   1692.07 o 
  20   0   8     5794.21     4921.73   1510.68 o 
  24   0   8     4087.61     3468.17   1706.16 o 
   2   2   8    99210.12   119597.80   9973.44 o 
   4   2   8     6364.51     6132.77    901.38 o 
   6   2   8    50290.33    57864.48   5664.00 o 
   8   2   8    25640.50    23121.40   3188.54 o 
  10   2   8    48860.79    48639.84   4888.80 o 
  12   2   8     5641.96     5681.65    546.25 o 
  14   2   8    20112.51    21750.77   1275.60 o 
  16   2   8     1667.71     1993.88    845.51 o 
  18   2   8    16732.72    17830.91   1392.36 o 
  20   2   8      806.07      374.60    951.96 o 
  22   2   8     4044.11     4164.20   1183.58 o 
   0   4   8    83779.45    93533.16   3692.60 o 
   2   4   8       53.78       35.60    198.84 o 
   4   4   8    17505.38    19852.29   1264.25 o 
   6   4   8     5134.45     4993.95   1497.98 o 
   8   4   8   140233.59   141416.06  14762.07 o 
  10   4   8     1125.43     1567.52    486.97 o 
  12   4   8    14954.37    16034.98   1127.43 o 
  14   4   8      579.23      956.75    554.49 o 
  16   4   8    18792.69    21991.11   1860.26 o 
  18   4   8        4.70     1017.54    970.12 o 
  20   4   8     6038.89     5813.52   1226.58 o 
  22   4   8      111.14      943.65   1228.22 o 
   2   6   8    66099.77    81958.53   3901.40 o 
   4   6   8      374.90      943.39    430.86 o 
   6   6   8    63103.09    66731.23   9390.08 o 
   8   6   8     2850.91     2475.80    549.91 o 
  10   6   8     7241.89     9366.14    758.21 o 
  12   6   8     2292.25     2198.57    528.22 o 
  14   6   8    26356.97    27771.73   1990.04 o 
  16   6   8     1144.73     1405.76    689.13 o 
  18   6   8     3249.51     2559.18   1062.76 o 
  20   6   8      692.87     -159.33   1079.32 o 
  22   6   8     3888.96     5359.32   1404.61 o 
   0   8   8    12048.05    13832.33   1549.90 o 
   2   8   8    19183.11    19822.10   1320.73 o 
   4   8   8    84722.34    94174.70   7796.35 o 
   6   8   8    18001.77    21089.46   1943.53 o 
   8   8   8     7181.12     8207.24    908.44 o 
  10   8   8       36.81     -576.38    481.13 o 
  12   8   8    16163.91    16653.95   1282.34 o 
  14   8   8      499.75      220.97    562.00 o 
  16   8   8    10790.06    12118.35   1337.50 o 
  18   8   8      462.71     -212.47    883.06 o 
  20   8   8     4649.19     6375.29   2205.02 o 
   2  10   8    10501.05    10341.62   1081.57 o 
   4  10   8      456.78      -48.92    765.49 o 
   6  10   8    22700.06    22829.43   1788.54 o 
   8  10   8       29.93      828.81    669.87 o 
  10  10   8    29439.59    31506.94   2271.35 o 
  12  10   8      225.63      216.29    602.08 o 
  14  10   8     3681.97     3362.33    881.19 o 
  16  10   8      238.29       20.25   1098.76 o 
  18  10   8     8078.56     8953.35   2764.24 o 
   0  12   8    16421.21    19677.78   2341.99 o 
   2  12   8     8781.79    10548.12   1215.29 o 
   4  12   8    16131.46    15681.46   1496.81 o 
   6  12   8     8197.05     7711.64   1111.30 o 
   8  12   8    11396.49    13237.76   1365.51 o 
  10  12   8      122.20       65.14   1027.31 o 
  12  12   8     2885.31     3949.82   2478.64 o 
  14  12   8      762.88     2135.93   1660.46 o 
   2  14   8     7754.63     9572.24   1821.04 o 
   4  14   8       41.64     -166.81   1019.57 o 
   6  14   8    11799.83    13471.27   1757.57 o 
   8  14   8      968.13     1584.47   1165.93 o 
   1   1   9   119113.89   162944.02   7189.71 o 
   3   1   9    42242.11    50527.06   6025.07 o 
   5   1   9    35560.88    43020.96   3164.36 o 
   7   1   9   101478.95   114540.55  11854.38 o 
   9   1   9    37504.84    38740.42   5987.19 o 
  11   1   9    27259.58    28139.63   3542.40 o 
  13   1   9     2430.20     2687.03    753.62 o 
  15   1   9     8061.10     9257.38    993.83 o 
  17   1   9     8297.42     9541.92   1113.51 o 
  19   1   9     5305.33     6070.48   1096.40 o 
  21   1   9     3555.60     4649.68   1246.01 o 
  23   1   9     1172.97     1493.85   1146.07 o 
   1   3   9     7113.38     8886.58    413.09 o 
   3   3   9    47856.85    52040.52   2126.70 o 
   5   3   9    61111.02    67183.10  10447.55 o 
   7   3   9     8397.82     8258.10    649.03 o 
   9   3   9     5767.77     6649.13   1004.56 o 
  11   3   9    30333.61    33453.75   3407.63 o 
  13   3   9    37384.27    40110.77   1889.39 o 
  15   3   9    11015.22    13381.51   1166.87 o 
  17   3   9     4030.50     2861.55    974.23 o 
  19   3   9     4989.50     5108.20   1121.00 o 
  21   3   9     3058.84     3811.73   1193.45 o 
  23   3   9     3008.50     3004.50   2081.96 o 
   1   5   9    31436.29    38343.02   1033.27 o 
   3   5   9    59750.52    65717.36   2753.59 o 
   5   5   9    14212.87    17445.93   1742.57 o 
   7   5   9     5102.75     5798.13    929.18 o 
   9   5   9    34589.64    35515.11   3642.24 o 
  11   5   9    23249.63    24226.92   2598.13 o 
  13   5   9     8457.92     9440.74    991.84 o 
  15   5   9    11389.93    12841.62   1226.37 o 
  17   5   9     7127.37     7933.42   1836.97 o 
  19   5   9     3561.61     5183.46   1198.85 o 
  21   5   9     1228.65     3440.04   1259.36 o 
   1   7   9    65513.97    75797.34   2264.79 o 
   3   7   9    13165.92    15930.81    960.66 o 
   5   7   9     5184.24     6444.30    727.29 o 
   7   7   9    24485.75    31337.14   3452.65 o 
   9   7   9    34719.31    40623.80   3588.32 o 
  11   7   9     5893.14     6586.04    716.25 o 
  13   7   9      868.88      531.35    554.77 o 
  15   7   9      685.91      650.15    572.94 o 
  17   7   9     4227.01     5243.52   1134.67 o 
  19   7   9     3628.22     4232.06   1244.91 o 
  21   7   9     1761.76     1685.94   1491.64 o 
   1   9   9    18876.37    19071.41   1397.88 o 
   3   9   9    30185.59    31753.93   3670.38 o 
   5   9   9     7878.77     7680.24    995.57 o 
   7   9   9     8887.70    10254.58    887.83 o 
   9   9   9     3436.94     4327.83    792.34 o 
  11   9   9    11145.93    12567.13    866.32 o 
  13   9   9    14674.94    16897.34   1128.22 o 
  15   9   9     6267.30     6755.58   1279.02 o 
  17   9   9     1047.20      201.89    907.50 o 
  19   9   9     1149.63     3719.51   2043.81 o 
   1  11   9     7270.00     6915.50   1012.10 o 
   3  11   9    16508.68    17094.56   1496.31 o 
   5  11   9     8142.80     9590.36   1223.86 o 
   7  11   9     3396.51     3583.89   1008.27 o 
   9  11   9     1141.10     1172.97    996.47 o 
  11  11   9     9301.77    10728.16   1166.68 o 
  13  11   9    12937.53    17905.53   1663.69 o 
  15  11   9     3784.88     5236.26   2202.55 o 
   1  13   9    16926.50    19291.66   2356.59 o 
   3  13   9     4860.70     5438.80   1175.56 o 
   5  13   9     1905.59      884.04   1124.25 o 
   7  13   9     4618.45     7022.09   1329.12 o 
   9  13   9     8166.05     7781.73   1368.74 o 
  11  13   9     2927.46     4166.45   2029.85 o 
   1  15   9     4603.06     6279.65   1416.20 o 
   2   0  10   101913.09   137166.89   6162.79 o 
   6   0  10    78210.53    88809.26  14543.17 o 
  10   0  10    24413.56    31333.14   2169.35 o 
  14   0  10    23705.68    30417.92   2359.76 o 
  18   0  10     2486.01     2324.47   1414.21 o 
  22   0  10     5542.22     6057.94   1822.94 o 
   0   2  10   104045.96   134157.22   5938.11 o 
   2   2  10    67860.09    75045.27   5701.37 o 
   4   2  10    30560.84    37461.54   5073.67 o 
   6   2  10    37222.68    42522.45   3609.21 o 
   8   2  10    45937.67    54084.91   7011.40 o 
  10   2  10     2390.55     2757.55    577.42 o 
  12   2  10    16579.12    19368.72   1299.17 o 
  14   2  10     4721.09     6765.85    928.98 o 
  16   2  10    19136.45    22431.79   1517.37 o 
  18   2  10     1328.94     1746.39   1029.13 o 
  20   2  10     5898.29     6830.43   1230.86 o 
  22   2  10      114.15      456.11   1121.14 o 
   2   4  10    20841.63    23937.53    735.80 o 
   4   4  10      540.66      371.04    238.17 o 
   6   4  10    33702.42    40027.63   6060.61 o 
   8   4  10     1647.41     1610.70    476.50 o 
  10   4  10    50246.48    49271.20   5012.25 o 
  12   4  10      342.52      103.21    529.80 o 
  14   4  10    11491.56    12899.09   1174.22 o 
  16   4  10      494.33      966.65    934.33 o 
  18   4  10    17088.00    18615.71   1457.56 o 
  20   4  10       67.99       55.40   1134.02 o 
  22   4  10     1826.96     2159.37   1271.89 o 
   0   6  10    17640.50    22057.32   1112.15 o 
   2   6  10     6611.91     7818.16    731.11 o 
   4   6  10   106535.29   127511.89   8509.40 o 
   6   6  10     7092.88     8314.34    849.01 o 
   8   6  10     6195.52     6896.94    871.36 o 
  10   6  10       93.41     -368.41    454.89 o 
  12   6  10    23911.99    25645.52   3501.56 o 
  14   6  10     2233.53     2059.16    715.93 o 
  16   6  10     4826.05     5381.94   1067.24 o 
  18   6  10     1563.22     2168.36   1058.01 o 
  20   6  10     3812.47     7013.70   1418.28 o 
   2   8  10    33884.34    38723.16   4200.98 o 
   4   8  10     3989.36     4158.77    790.72 o 
   6   8  10    26705.15    30973.95   3234.27 o 
   8   8  10    13405.88    14047.50   1169.78 o 
  10   8  10     6655.05     8113.75    752.37 o 
  12   8  10     1592.66     1684.16    592.99 o 
  14   8  10    11845.34    14633.54   1348.15 o 
  16   8  10      251.32      -39.80    798.35 o 
  18   8  10     3379.73     3215.70   1350.74 o 
   0  10  10    10992.66    14055.74   2017.03 o 
   2  10  10      842.63      674.95    873.02 o 
   4  10  10     2338.00     1962.97    940.85 o 
   6  10  10      229.08      185.56    846.91 o 
   8  10  10    39290.51    46991.87   4684.61 o 
  10  10  10      251.74      676.82    659.41 o 
  12  10  10     4355.27     4177.56    758.19 o 
  14  10  10      262.06      793.49    826.89 o 
  16  10  10     9614.50    11404.59   1681.21 o 
   2  12  10    12640.64    12811.55   1440.43 o 
   4  12  10      877.45     1267.53   1056.98 o 
   6  12  10    14362.42    15420.64   1803.78 o 
   8  12  10     3836.28     4260.87   1213.45 o 
  10  12  10     2541.56     1927.51   1112.81 o 
  12  12  10      656.12     2144.09   1948.61 o 
   0  14  10     3126.68     3531.64   1843.25 o 
   2  14  10      146.01      275.47   1191.53 o 
   4  14  10    18153.13    21590.31   2121.75 o 
   6  14  10      806.86     1412.50   1237.68 o 
   1   1  11    28518.90    37248.40   2027.18 o 
   3   1  11    40400.82    45791.79   6601.36 o 
   5   1  11    21123.81    25863.27   2188.64 o 
   7   1  11     9866.00    11871.92   1225.86 o 
   9   1  11    29190.44    31645.43   4484.90 o 
  11   1  11    11790.46    14170.68   1203.72 o 
  13   1  11      429.20      644.57    800.94 o 
  15   1  11     7035.62     9548.00   1185.79 o 
  17   1  11     7458.08     9680.34   1233.44 o 
  19   1  11     3099.61     3475.40   1142.73 o 
  21   1  11      945.40      929.21   1132.20 o 
   1   3  11    10705.59    11414.29    501.04 o 
   3   3  11    27444.19    31974.86   1259.77 o 
   5   3  11    29596.38    33461.40   3142.96 o 
   7   3  11    15547.03    17863.74   1469.37 o 
   9   3  11    11270.99    13045.21   1379.70 o 
  11   3  11    11962.69    13960.50   1942.79 o 
  13   3  11    15015.03    20448.56   1391.03 o 
  15   3  11     5587.25     6208.08   1058.12 o 
  17   3  11     3198.92     3396.77    996.67 o 
  19   3  11     3261.66     3604.16   1184.57 o 
  21   3  11     3911.92     4609.25   1277.57 o 
   1   5  11    41032.88    47631.54   1254.81 o 
   3   5  11    16359.28    19226.17   1187.57 o 
   5   5  11    13306.70    15968.58    871.16 o 
   7   5  11    30340.75    31506.68   5423.39 o 
   9   5  11     9255.97    11059.10   1231.47 o 
  11   5  11    10587.74    11358.71   1167.45 o 
  13   5  11    19422.26    19653.09   1909.02 o 
  15   5  11     5940.82     8116.22   1563.99 o 
  17   5  11     2012.57     2221.28   1091.08 o 
  19   5  11     3102.54     4341.08   1231.76 o 
  21   5  11     1941.33     1708.40   1312.59 o 
   1   7  11    36146.77    44928.33   2041.21 o 
   3   7  11    10528.82    12522.68   1533.59 o 
   5   7  11     9981.45    11660.88    891.00 o 
   7   7  11    17425.47    21887.73   2817.81 o 
   9   7  11    17238.03    17837.75   2090.55 o 
  11   7  11     5743.48     6613.86   1142.09 o 
  13   7  11     4003.18     3708.36    680.87 o 
  15   7  11     1991.92     1951.34    664.75 o 
  17   7  11     2613.01     3803.61   1601.44 o 
  19   7  11     2296.19     4269.26   1869.91 o 
   1   9  11     3515.29     3832.31    891.78 o 
   3   9  11    21279.00    23232.81   4043.58 o 
   5   9  11     7386.76     9154.68   1313.93 o 
   7   9  11     1013.95     -557.25    863.46 o 
   9   9  11     5763.62     7047.74    942.32 o 
  11   9  11    10823.14    12203.91   1227.49 o 
  13   9  11     5511.54     5413.14    762.54 o 
  15   9  11     3057.88     3778.40    795.03 o 
  17   9  11     2294.72     2248.08   1147.40 o 
   1  11  11     2792.85     2549.13   1070.18 o 
   3  11  11    11710.13    14414.52   1461.97 o 
   5  11  11     3403.84     5300.77   1102.69 o 
   7  11  11      864.51      950.82   1074.74 o 
   9  11  11     3083.88     3428.63   1087.09 o 
  11  11  11     7596.51     7846.94    974.82 o 
  13  11  11     4090.49     5312.50    971.95 o 
   1  13  11     9388.58     9608.36   1405.45 o 
   3  13  11     2425.76     3285.05   1182.82 o 
   5  13  11     1112.58      127.66   1175.95 o 
   7  13  11     5025.00     7671.69   1422.55 o 
   9  13  11     4337.52     5428.19   1461.81 o 
   4   0  12    78444.60    89296.09  12213.88 o 
   8   0  12    12937.82    12222.01   2908.32 o 
  12   0  12    13766.07    19620.66   2011.95 o 
  16   0  12     5367.83     5514.65   1707.43 o 
  20   0  12     5286.71     5340.62   1770.90 o 
   2   2  12    36054.42    39627.24   3945.20 o 
   4   2  12     3509.34     4436.12    540.71 o 
   6   2  12    31066.41    36924.44   3065.30 o 
   8   2  12     8593.51     8671.74   1214.24 o 
  10   2  12    15178.38    17879.82   2685.74 o 
  12   2  12     7153.02     9772.29   1109.32 o 
  14   2  12    15229.75    20251.38   1510.64 o 
  16   2  12     1596.33     3403.51   1280.29 o 
  18   2  12     7073.95     9685.28   1358.69 o 
  20   2  12       69.44      169.94   1193.52 o 
  22   2  12     2120.40     1834.19   1310.14 o 
   0   4  12    29179.50    31910.71   1296.29 o 
   2   4  12     1208.62     1113.75    294.14 o 
   4   4  12    30000.32    35215.67   3448.88 o 
   6   4  12     2165.75     2179.30    851.18 o 
   8   4  12    56049.46    63442.73   5143.94 o 
  10   4  12      955.94      509.33    535.40 o 
  12   4  12    19074.49    21220.06   2403.42 o 
  14   4  12      334.32     -539.51    867.31 o 
  16   4  12    15056.93    20166.82   1792.35 o 
  18   4  12       76.41     -835.21   1051.23 o 
  20   4  12     2141.25     1902.96   3041.03 o 
   2   6  12    43909.57    53806.54   4013.11 o 
   4   6  12      366.38      530.69    488.45 o 
   6   6  12    34565.18    40140.97   3650.24 o 
   8   6  12     1290.32     1028.60    491.37 o 
  10   6  12    19854.64    20693.14   2328.88 o 
  12   6  12      321.12     -437.88    633.90 o 
  14   6  12     9679.42     9988.50   2233.74 o 
  16   6  12      456.09      726.07   1015.44 o 
  18   6  12     5268.39     7017.28   1322.08 o 
  20   6  12      275.78      -11.63   1295.76 o 
   0   8  12    35958.83    45420.61   3112.50 o 
   2   8  12     7519.35     8587.62   1198.98 o 
   4   8  12    28582.87    34589.01   4856.61 o 
   6   8  12     5943.79     7510.93   1757.57 o 
   8   8  12     8083.48     9727.48    890.01 o 
  10   8  12      208.35      198.72    599.42 o 
  12   8  12    10447.81    12330.33    865.43 o 
  14   8  12      126.21      112.70    671.84 o 
  16   8  12     2921.44     2798.62    843.18 o 
  18   8  12      646.07        5.68   1129.59 o 
   2  10  12     4529.39     5345.92   1111.21 o 
   4  10  12       31.58     -568.51   1199.59 o 
   6  10  12     9368.25    10732.05   1223.67 o 
   8  10  12       45.79     -504.81    930.85 o 
  10  10  12    10903.09    12206.56   1372.65 o 
  12  10  12       18.03       94.85    813.07 o 
  14  10  12     5574.46     7287.22   1067.17 o 
   0  12  12     6152.22     7352.83   1907.99 o 
   2  12  12     2574.16     2270.33   1220.11 o 
   4  12  12     6454.50     7063.58   1357.62 o 
   6  12  12     2698.68     3935.90   1256.82 o 
   8  12  12     5158.78     8161.77   1424.31 o 
  10  12  12      140.21     1383.74   1037.69 o 
   2  14  12     6361.69     7524.75   1534.29 o 
   1   1  13    25879.79    32523.81   1877.40 o 
   3   1  13     6929.06     8465.26    572.75 o 
   5   1  13     9892.55    10348.32    728.41 o 
   7   1  13    37263.48    41358.67   4070.55 o 
   9   1  13    17267.86    22066.05   2798.82 o 
  11   1  13     1253.36     1454.78    826.98 o 
  13   1  13     6790.75     7842.53   1238.40 o 
  15   1  13    10078.48    14612.67   1407.38 o 
  17   1  13     2311.42     2263.18   1204.81 o 
  19   1  13     1072.60     1009.53   1216.29 o 
  21   1  13     1322.08      -57.00   1222.04 o 
   1   3  13    11131.98    11551.43    546.18 o 
   3   3  13    29789.72    34248.17   2092.09 o 
   5   3  13    18108.79    20038.71   2281.06 o 
   7   3  13     9947.37    11805.01   1346.46 o 
   9   3  13     7206.59     7586.30   1338.73 o 
  11   3  13     9243.15    12904.12   1174.64 o 
  13   3  13     9967.52    13180.71   1259.28 o 
  15   3  13     1546.55     1663.27   1136.18 o 
  17   3  13     5245.05     5547.83   1240.82 o 
  19   3  13     4299.31     4935.69   1268.37 o 
  21   3  13     2383.80     3144.02   1372.67 o 
   1   5  13     7681.65     9361.19    936.26 o 
   3   5  13    33640.32    40926.30   1424.08 o 
   5   5  13    16834.18    19116.21    964.11 o 
   7   5  13     3408.60     3855.47   1025.71 o 
   9   5  13     6100.00     5336.88    712.55 o 
  11   5  13    21947.31    23424.93   2320.84 o 
  13   5  13     3436.48     4527.62    985.98 o 
  15   5  13     1305.24     1491.36   1027.00 o 
  17   5  13     4981.17     6001.64   1232.23 o 
  19   5  13     3641.69     3885.59   1322.55 o 
   1   7  13    15276.12    18460.66   2246.79 o 
   3   7  13     8322.38    10137.09   1421.19 o 
   5   7  13    14259.15    14247.55   3594.41 o 
   7   7  13     8034.79     8992.53    855.86 o 
   9   7  13     8284.29    10025.85   1385.66 o 
  11   7  13     5910.93     6503.76   1008.71 o 
  13   7  13     3590.09     3741.44    732.73 o 
  15   7  13     3350.74     4186.65   1054.12 o 
  17   7  13     1617.45     2286.96    889.10 o 
   1   9  13    12533.05    16160.46   1514.23 o 
   3   9  13     1034.20      230.27    863.90 o 
   5   9  13     6020.07     7360.34   1073.84 o 
   7   9  13     5573.80     6905.06   1857.85 o 
   9   9  13     6949.12     7906.12   2257.13 o 
  11   9  13     1950.03     1563.40    721.57 o 
  13   9  13     4489.31     5305.94    793.25 o 
  15   9  13     3519.66     2824.10    795.35 o 
   1  11  13     8299.58    10442.68   1346.84 o 
   3  11  13     3121.46     2974.33   1058.49 o 
   5  11  13     1459.65     1229.48   1018.86 o 
   7  11  13     2314.41     2737.13   1210.37 o 
   9  11  13     3375.21     4462.32   1195.09 o 
  11  11  13     2537.66     2939.18   1154.96 o 
  13  11  13     2916.06     3805.57    967.83 o 
   1  13  13     3196.71     4555.31   1408.47 o 
   3  13  13     3177.67     4190.55   1329.01 o 
   5  13  13     2412.23     3877.38   1341.79 o 
   7  13  13     2111.19     3596.75   1384.86 o 
   2   0  14    34302.22    37347.41   2077.96 o 
   6   0  14    30631.27    34004.73   5057.81 o 
  10   0  14    17392.14    22187.32   2112.23 o 
  14   0  14    12541.92    18685.13   2311.52 o 
  18   0  14     7235.91     8076.37   1866.10 o 
   0   2  14    22212.81    24228.47   1502.93 o 
   2   2  14     3425.71     3868.61    411.60 o 
   4   2  14    31389.61    33898.76   3615.81 o 
   6   2  14     1978.43     1625.29    482.95 o 
   8   2  14    18925.45    21652.13   2546.32 o 
  10   2  14     5518.97     9066.76   1025.42 o 
  12   2  14    10037.48    14049.15   1340.35 o 
  14   2  14     2303.93     3814.70   1070.59 o 
  16   2  14     8942.40    13919.39   1412.75 o 
  18   2  14      350.22     1839.63   1266.60 o 
  20   2  14     1976.27     1812.01   1383.63 o 
   2   4  14    15076.03    17133.63    846.10 o 
   4   4  14       22.43     -285.68    559.04 o 
   6   4  14    21266.75    22754.66   2893.53 o 
   8   4  14      259.90     -623.58    551.11 o 
  10   4  14     5727.20     5886.18    961.27 o 
  12   4  14      469.39      162.10    855.18 o 
  14   4  14     8562.03    10699.27   2173.42 o 
  16   4  14     1122.07      420.01   1114.84 o 
  18   4  14     2321.35     1950.50   1255.85 o 
  20   4  14       78.83      105.16   1324.28 o 
   0   6  14    22989.43    28656.03   2275.98 o 
   2   6  14     2503.16     4098.31    846.53 o 
   4   6  14     9166.46    11945.41   1148.81 o 
   6   6  14     1109.89     1169.03    563.43 o 
   8   6  14     6082.16     7184.88   1020.78 o 
  10   6  14      191.27     -222.33    539.53 o 
  12   6  14     8472.16     8147.30    988.36 o 
  14   6  14      513.01      -47.75    940.49 o 
  16   6  14     1974.14     1718.46   1050.20 o 
  18   6  14      105.41      406.31   1216.13 o 
   2   8  14    11726.65    12943.59   1664.33 o 
   4   8  14      458.23     -724.65    800.48 o 
   6   8  14     4091.61     5049.46   1177.47 o 
   8   8  14      691.72      186.92    944.92 o 
  10   8  14    12344.40    14009.90    964.38 o 
  12   8  14      512.61       33.11    676.33 o 
  14   8  14     2445.52     3017.07    768.50 o 
  16   8  14      468.60     -604.77    870.56 o 
   0  10  14    10716.47    14451.78   2080.50 o 
   2  10  14      446.94     1189.49   1086.00 o 
   4  10  14     6959.20     8148.67   1309.72 o 
   6  10  14      500.08       61.70   1067.62 o 
   8  10  14    10373.74    13893.25   1808.35 o 
  10  10  14       66.10      540.96    885.41 o 
  12  10  14     4640.41     4694.58    967.04 o 
  14  10  14       75.44     -823.07    840.59 o 
   2  12  14     7644.73     9050.65   1445.12 o 
   4  12  14      235.64      786.00   1256.60 o 
   6  12  14     3724.24     4371.39   1354.97 o 
   8  12  14      489.73      245.63   1146.75 o 
   1   1  15     6249.98     6346.09    840.45 o 
   3   1  15     9514.84    10459.77    834.07 o 
   5   1  15    43541.62    45406.51   1976.74 o 
   7   1  15     7922.74     9765.54    802.64 o 
   9   1  15     3207.04     2603.16    908.74 o 
  11   1  15     5511.47     7800.60   1175.84 o 
  13   1  15     5191.78     9355.07   1346.37 o 
  15   1  15     4506.01     6641.20   1382.82 o 
  17   1  15     2195.98     1706.60   1248.46 o 
  19   1  15     2666.01     2340.25   1444.74 o 
   1   3  15    11893.16    12267.23    599.24 o 
   3   3  15     7165.94     7319.55    738.17 o 
   5   3  15     4023.60     3955.37    547.43 o 
   7   3  15     6829.53     7561.99    734.51 o 
   9   3  15     9771.02    10721.12   1379.64 o 
  11   3  15     5067.63     6423.73   1075.77 o 
  13   3  15     2063.45     1983.39   1034.30 o 
  15   3  15     3452.32     5171.26   1261.70 o 
  17   3  15     3124.45     4564.94   1327.54 o 
  19   3  15     1083.31      426.94   1328.64 o 
   1   5  15     5200.68     6999.48   1082.84 o 
   3   5  15     6013.83     6182.57    841.98 o 
   5   5  15      531.31      319.62    518.36 o 
   7   5  15    12090.39    12957.40   1012.74 o 
   9   5  15     5594.69     7013.47   1057.07 o 
  11   5  15     1190.81      246.85    690.07 o 
  13   5  15     2721.30     2736.57   1030.73 o 
  15   5  15     2448.56     2110.48   1092.87 o 
  17   5  15     1540.26     1439.65   1178.77 o 
   1   7  15     2241.97     3331.99    880.52 o 
   3   7  15     6938.01     8079.18   1047.03 o 
   5   7  15     4027.51     4857.49   1081.00 o 
   7   7  15     3971.74     4476.30   1020.56 o 
   9   7  15     1725.11     1491.68    657.39 o 
  11   7  15     1207.29      915.97    694.26 o 
  13   7  15     2556.11     3202.15    895.79 o 
  15   7  15     1920.31     2858.20    936.44 o 
  17   7  15      901.72      791.83    937.83 o 
   1   9  15     5678.12     5207.53   1310.12 o 
   3   9  15     5768.56     8236.83   1879.49 o 
   5   9  15     2697.68     3148.05   1120.05 o 
   7   9  15     1366.05     1212.18   1025.88 o 
   9   9  15     3223.30     3246.87    932.72 o 
  11   9  15     5026.67     6610.01   1008.37 o 
  13   9  15     3391.72     4359.31    975.92 o 
   1  11  15     5136.65     7020.99   1311.52 o 
   3  11  15     2972.28     3745.03   1241.63 o 
   5  11  15     1823.21     2547.61   1194.30 o 
   7  11  15     2278.76     3424.92   1318.03 o 
   9  11  15     2866.13     3123.36   1219.71 o 
   4   0  16     9566.98    10102.66    845.88 o 
   8   0  16    12289.04    16670.64   1830.43 o 
  12   0  16     6436.85    11086.30   1961.30 o 
  16   0  16     4926.33     7982.44   2218.99 o 
   2   2  16    13643.13    14050.65    961.91 o 
   4   2  16      915.76      368.94    446.46 o 
   6   2  16    19274.00    20595.63   1159.70 o 
   8   2  16     2485.50     2918.37    648.15 o 
  10   2  16    10214.00    14223.05   1267.22 o 
  12   2  16     1865.00     1739.57   1073.23 o 
  14   2  16     7800.41    11271.37   1457.55 o 
  16   2  16      828.64      494.65   1284.46 o 
  18   2  16     2648.11     2605.81   1424.19 o 
   0   4  16     8817.75     9321.75   1275.84 o 
   2   4  16     2179.65     2549.94    721.13 o 
   4   4  16    21902.72    26801.64   1126.73 o 
   6   4  16      111.00      667.53    552.30 o 
   8   4  16     9513.49     9886.66   1059.24 o 
  10   4  16     2030.03     2452.38    921.90 o 
  12   4  16     8926.13    10675.44   1995.58 o 
  14   4  16        3.23    -1478.46   1038.07 o 
  16   4  16     4245.33     5050.10   1302.04 o 
  18   4  16       78.18     -441.18   1272.89 o 
   2   6  16    18663.37    20981.88   1624.16 o 
   4   6  16       19.76     -288.94    706.46 o 
   6   6  16     4740.79     5409.24   2039.43 o 
   8   6  16      301.68      -30.19    547.34 o 
  10   6  16    11579.67    12534.59   1403.76 o 
  12   6  16      433.07     -173.81    793.05 o 
  14   6  16     2429.36     2440.30   1084.79 o 
  16   6  16      113.34     -406.50   1174.91 o 
   0   8  16    13629.15    16477.70   2034.80 o 
   2   8  16     1222.61     2003.14    972.61 o 
   4   8  16     5335.85     6724.02   1127.66 o 
   6   8  16      460.32      -38.71   1016.91 o 
   8   8  16     8563.75    11728.44   2058.54 o 
  10   8  16     1272.63      971.97    860.93 o 
  12   8  16     4023.05     5185.25    932.64 o 
  14   8  16      289.46     -214.44    880.54 o 
   2  10  16     4781.57     6363.73   1280.43 o 
   4  10  16      157.41      771.31   1090.26 o 
   6  10  16     7591.33    10626.30   2085.70 o 
   8  10  16        4.53      328.77   1082.71 o 
  10  10  16     2836.97     2674.22   1011.75 o 
   0  12  16     5586.19     7962.13   2160.60 o 
   2  12  16      369.85     -233.85   1302.01 o 
   4  12  16     2640.03     4018.76   1297.77 o 
   1   1  17     2198.04     2017.73    460.12 o 
   3   1  17    10588.48    10676.02    688.35 o 
   5   1  17     8227.49     9441.66    705.77 o 
   7   1  17    15555.63    19971.82   1889.46 o 
   9   1  17     2851.30     4672.58    949.05 o 
  11   1  17     1574.73     2322.17   1059.24 o 
  13   1  17     2420.07     2683.13   1155.21 o 
  15   1  17     2991.80     4510.48   1463.20 o 
  17   1  17     2469.34     4749.00   1539.04 o 
   1   3  17     9013.66     9657.16   1300.60 o 
   3   3  17     8047.71     8785.34    863.77 o 
   5   3  17     6786.03     7244.25    660.38 o 
   7   3  17     4301.77     4828.67    733.89 o 
   9   3  17     6474.70     7582.63   1011.18 o 
  11   3  17     5646.73     6723.96   1692.20 o 
  13   3  17     3082.79     3029.46   1598.26 o 
  15   3  17     4142.01     7442.95   1402.51 o 
  17   3  17     2417.07     4748.45   1477.26 o 
   1   5  17    10709.75    11579.58   1134.40 o 
   3   5  17     6010.13     7769.33    984.38 o 
   5   5  17    15368.26    18963.92   1989.74 o 
   7   5  17     5260.19     5636.97    638.94 o 
   9   5  17     4822.90     3785.06    716.91 o 
  11   5  17     3562.71     3519.36    993.54 o 
  13   5  17     3604.68     4736.73   1161.72 o 
  15   5  17     1728.96     1949.61   1083.74 o 
  17   5  17     1264.49      804.86   1748.68 o 
   1   7  17     4020.01     4523.10   1067.56 o 
   3   7  17     7775.56     8768.83   1194.27 o 
   5   7  17     9812.22    11733.30   1754.52 o 
   7   7  17     2682.19     3128.29   1310.75 o 
   9   7  17     3817.92     4047.75    851.02 o 
  11   7  17     3115.82     3276.78    859.63 o 
  13   7  17     2862.23     2320.79    933.59 o 
  15   7  17     1853.18     2185.28    975.14 o 
   1   9  17     4053.21     6388.73   1284.06 o 
   3   9  17     2376.50     1820.05   1091.09 o 
   5   9  17      583.37      -38.16    966.84 o 
   7   9  17     2226.83     3227.95   1332.33 o 
   9   9  17     3105.66     3819.02    970.86 o 
  11   9  17     3865.51     3855.14   1035.99 o 
   1  11  17     3792.04     5311.02   1359.49 o 
   3  11  17     1237.26      517.79   1142.50 o 
   5  11  17      599.32      833.26   1305.61 o 
   7  11  17     1900.46     3523.10   1426.93 o 
   2   0  18    27870.33    24658.79   1561.33 o 
   6   0  18     2771.17     2207.56   1047.36 o 
  10   0  18     5821.29    10510.00   1778.51 o 
  14   0  18     1321.58     2979.47   1971.46 o 
   0   2  18     8747.62     7797.11   1096.86 o 
   2   2  18       31.42      387.04    564.57 o 
   4   2  18     7730.67     7835.02    847.34 o 
   6   2  18     1297.46     1038.51    549.70 o 
   8   2  18    10625.30    11926.36   1698.61 o 
  10   2  18     2996.46     4780.74   1054.76 o 
  12   2  18     7372.65    11220.11   1788.80 o 
  14   2  18       78.63      667.33   1238.91 o 
  16   2  18     2779.27     3843.58   1460.48 o 
   2   4  18     8802.45    11121.49   1054.33 o 
   4   4  18      221.63      378.57    734.39 o 
   6   4  18    11755.28    11629.64    986.28 o 
   8   4  18       39.39     -144.60    639.79 o 
  10   4  18    10399.08    12013.49   1153.39 o 
  12   4  18      540.46      180.14   1008.87 o 
  14   4  18     6094.20     7649.28   1309.77 o 
  16   4  18      525.53      -54.25   1281.14 o 
   0   6  18    26191.70    30015.53   2387.69 o 
   2   6  18      642.08     1179.31    853.25 o 
   4   6  18    10220.39    10361.50   1141.72 o 
   6   6  18      188.49      -53.33    917.43 o 
   8   6  18     7018.23     7338.40    896.87 o 
  10   6  18      312.23     -284.80    738.88 o 
  12   6  18     3776.90     3138.87    850.49 o 
  14   6  18       43.88     -835.53    828.32 o 
   2   8  18     6374.98     6234.90   1228.16 o 
   4   8  18       25.45    -1002.13    883.29 o 
   6   8  18     5597.06     6913.59   1218.83 o 
   8   8  18      613.32      343.31    844.49 o 
  10   8  18     4449.76     5449.89    994.60 o 
  12   8  18       90.95      602.75   1160.17 o 
   0  10  18     1543.89     1039.74   1805.17 o 
   2  10  18        0.30     -618.24   1241.44 o 
   4  10  18     4342.46     6290.39   1426.73 o 
   6  10  18       72.77      727.33   1291.08 o 
   8  10  18     1933.46     1840.56   1343.55 o 
   1   1  19     4768.03     3432.09    743.91 o 
   3   1  19     5722.97     5852.45    570.59 o 
   5   1  19    12798.27    14289.33    835.28 o 
   7   1  19     4289.76     5061.47    860.00 o 
   9   1  19     2903.51     2620.57    973.26 o 
  11   1  19     1263.95     1906.48   1056.89 o 
  13   1  19     1760.84     1829.44   1150.54 o 
  15   1  19     1126.88     3001.20   1349.78 o 
   1   3  19     4101.55     4130.09    717.59 o 
   3   3  19     1481.23      458.28    980.03 o 
   5   3  19     1705.09      978.55    545.37 o 
   7   3  19     4895.31     6484.60   2150.50 o 
   9   3  19     3981.80     5679.60    957.94 o 
  11   3  19     3682.93     3061.66   1069.75 o 
  13   3  19     2060.71     2219.35   1171.59 o 
  15   3  19     2682.84     3991.56   1371.81 o 
   1   5  19     2596.88     2469.66    846.41 o 
   3   5  19     7005.46     7776.80   1000.06 o 
   5   5  19     5100.57     4301.21    959.60 o 
   7   5  19     2873.65     2420.85    680.60 o 
   9   5  19     2926.72     3281.58   1127.33 o 
  11   5  19     2390.17     2423.35    973.73 o 
  13   5  19      902.75     -275.51   1105.97 o 
   1   7  19     2999.41     3549.66   1025.22 o 
   3   7  19     4471.53     5736.73   1185.22 o 
   5   7  19     4712.19     6424.89   1207.74 o 
   7   7  19     2403.65     1935.22    766.20 o 
   9   7  19      613.65       40.04    791.11 o 
  11   7  19     1549.15     1001.66   1386.28 o 
   1   9  19     2258.33     3270.05   1201.19 o 
   3   9  19     1057.95     1787.02   1254.14 o 
   5   9  19     1383.36     2124.06   1429.44 o 
   7   9  19     2016.70     3830.91   1337.55 o 
   9   9  19     1399.00     2238.50    984.12 o 
   0   0  20    30994.33    21881.41   1331.57 o 
   4   0  20     7519.29     6413.37   1077.82 o 
   8   0  20     7137.65    11053.30   1544.95 o 
  12   0  20     1885.78     1715.05   1701.08 o 
   2   2  20     6630.64     4404.67    664.52 o 
   4   2  20       68.72     -679.85    509.38 o 
   6   2  20     6295.70     6752.14   1048.56 o 
   8   2  20      727.82      384.25    793.50 o 
  10   2  20     7831.70     9675.74   1124.91 o 
  12   2  20       57.65     -864.30   1442.00 o 
  14   2  20     3147.28     4409.95   1395.41 o 
   0   4  20     3478.97     3001.05   1194.60 o 
   2   4  20      181.54     -101.32    734.68 o 
   4   4  20     5488.91     5426.18   1049.27 o 
   6   4  20        2.95     -928.80    651.78 o 
   8   4  20     3963.38     3627.29    864.36 o 
  10   4  20      898.70      486.43    912.94 o 
  12   4  20     5118.38     7795.69   1222.91 o 
  14   4  20       34.11       87.94   1149.07 o 
   2   6  20     7992.56    10054.61   1223.71 o 
   4   6  20       27.94       70.96    902.39 o 
   6   6  20     4048.63     3826.54    691.10 o 
   8   6  20       50.14      -52.50    705.90 o 
  10   6  20     2258.26     1738.27    990.09 o 
  12   6  20       24.24     -544.55   1023.85 o 
   0   8  20     4093.70     5791.38   1596.99 o 
   2   8  20        7.05      115.81   1126.38 o 
   4   8  20     3647.31     4737.64   1195.65 o 
   6   8  20       18.71      169.58   1056.01 o 
   8   8  20     3783.52     5078.69    949.95 o 
   1   1  21     4880.26     2892.89    508.79 o 
   3   1  21     4386.07     3987.44    515.57 o 
   5   1  21     4086.81     4130.27    680.18 o 
   7   1  21     2942.62     2028.37    778.10 o 
   9   1  21     3123.88     3716.94    934.01 o 
  11   1  21     2438.34     3476.88   1073.93 o 
  13   1  21      931.95     1326.32   1178.11 o 
   1   3  21     2376.60     2421.25    745.32 o 
   3   3  21     2038.24      979.15    462.91 o 
   5   3  21     2310.06     2151.98    665.21 o 
   7   3  21     2459.70     2772.96    768.95 o 
   9   3  21     2195.86     2377.40    928.83 o 
  11   3  21     1483.81     1215.00    983.96 o 
  13   3  21     1730.61     2251.72   1140.14 o 
   1   5  21     3052.04     4041.33    920.20 o 
   3   5  21     1989.90     2124.45    870.81 o 
   5   5  21     3008.51     2039.20    886.81 o 
   7   5  21     2253.84     1920.01    687.14 o 
   9   5  21     1297.13      243.86    833.27 o 
  11   5  21     1229.92      535.73   1268.20 o 
   1   7  21     2205.86     2712.90   1119.72 o 
   3   7  21     2796.98     5150.13   1131.14 o 
   5   7  21     2297.51     3457.02   1113.93 o 
   7   7  21     1685.69      861.90    721.13 o 
   2   0  22     6925.81     5321.68    616.30 o 
   6   0  22     4720.02     3691.58   1018.16 o 
  10   0  22     1293.94      703.23   1277.11 o 
   0   2  22     3949.75     3337.43    983.89 o 
   2   2  22      206.36     -158.46    479.65 o 
   4   2  22     3866.43     2693.86    760.35 o 
   6   2  22       92.83     -313.53    784.60 o 
   8   2  22     3877.11     3599.51    865.24 o 
  10   2  22       87.28     1173.48    924.46 o 
  12   2  22     2640.19     2843.23   1117.75 o 
   2   4  22     3488.71     2718.89    857.23 o 
   4   4  22       17.30     -726.09    484.06 o 
   6   4  22     3005.51      951.60    658.01 o 
   8   4  22       85.02     -338.92    930.58 o 
  10   4  22     3393.31     3248.57   1173.03 o 
   0   6  22     4514.87     5777.41   1424.36 o 
   2   6  22       58.32     -146.25    864.59 o 
   4   6  22     4273.29     4211.19   1449.11 o 
   6   6  22       25.00       31.39    706.37 o 
   8   6  22     1961.26     1227.10    802.45 o 
   1   1  23     1648.22      664.18    445.34 o 
   3   1  23     1299.42      688.06    596.65 o 
   5   1  23     1119.61     1014.32    754.07 o 
   7   1  23     1875.79     1599.02    688.25 o 
   9   1  23      927.89      523.65    798.70 o 
   1   3  23     1265.05      868.43    738.79 o 
   3   3  23     1658.13      990.60    482.04 o 
   5   3  23     1109.36      893.71    689.33 o 
   7   3  23     1063.03      848.02    867.06 o 
   9   3  23      902.19      153.61    950.83 o 
   1   5  23      940.67      974.53    917.19 o 
   3   5  23     1753.01     1418.14    951.04 o 
   5   5  23     1157.77     1016.51    574.69 o 
   7   5  23      824.76      339.38    647.25 o 
   8   0  24     1427.35     1637.61   1174.29 o 
   2   2  24     2292.45     1596.89    413.19 o 
   4   2  24       12.24     -596.60    672.77 o 
   6   2  24     2364.37     1075.25    761.69 o 
   0   4  24     1825.85     1035.90   1136.18 o 
   2   4  24       27.14     -333.94    460.32 o 
   4   4  24     1974.18     1395.44    547.00 o 
   1   1  25      989.54     -177.71    734.97 o 
                                                 
